# Supplementary material for: Population structure, selection signal and introgression of gamecocks revealed by whole genome sequencing
Source: J Anim Sci Biotechnol. 2025 Feb 8;16:22. doi: 10.1186/s40104-025-01154-4 (PMC11806877; doi:10.1186/s40104-025-01154-4)
Supplement: Supplementary file 1 — Additional file 1: Table S1. Summary of all sample data. Table S2. The candidate genes of top 1% Fst. Table S3. The candidate genes of top 1% π-Ratio. Table S4. The candidate genes of top 1% XP-EHH. Table S5. Summary information of candidate genes shared by three methods and other focused candidate genes. Table S6. GO enrichment analysis on the candidate gene identified by top 1% Fst. Table S7. GO enrichment analysis on the candidate gene identified by top 1% π-Ratio. Table S8. GO enrichment analysis on the candidate gene identified by top 1% XP-EHH. Table S9. KEGG enrichment analysis on the candidate gene identified by top 1% Fst. Table S10. KEGG enrichment analysis on the candidate gene identified by top 1% π-Ratio. Table S11. KEGG enrichment analysis on the candidate gene identified by top 1% XP-EHH. Table S12. Results of D- statistics in the form, G. sonnerattii), G. varius). Table S13. Results of D-statistics in the form, G. g. gallus), G. varius). Table S14. Significant introgression region between G. sonnerattii and Euramerican gamecocks. Table S15. Candidate introgression genes between G. sonnerattii and Euramerican gamecocks. Table S16. GO enrichment analysis on the candidate introgression genes between G. sonnerattii and Euramerican gamecocks. Table S17. KEGG enrichment analysis on the candidate introgression genes between G. sonnerattii and Euramerican gamecocks. Table S18. Significant introgression region between G. g. gallus and SEA. Table S19. Candidate introgression genes between G. g. gallus and SEA. Table S20. Go enrichment analysis on candidate introgression genes between G. g. gallus and SEA. Table S21. KEGG enrichment analysis on the candidate introgression genes between G. g. gallus and SEA. Table S22. Candidate introgression genes between G. g. gallus and Tur. Table S23. Candidate introgression genes between G. g. gallus and XSBN. Table S24. Candidate introgression genes between G. g. gallus and JPN. [file 40104_2025_1154_MOESM1_ESM.xlsx]

## Sheet: sample
Table S1. Summary of all sample data
sample id	breed	Abbreviations	mapping rate	dapth (X)	Data source	appliance
E150012699_L01_GALnxukR389460-663_1	HeNan Game fowl	HN	0.9963	10.8521	PRJNA1158212	population genetic structure (NJ tree, PCA,ADMIXTURE ),Genome-wide selective sweep analysis,Genomic introgression analysis
E150012699_L01_GALnxukR389461-664_1	HeNan Game fowl	HN	0.9969	11.2136	PRJNA1158212	population genetic structure (NJ tree, PCA,ADMIXTURE ),Genome-wide selective sweep analysis,Genomic introgression analysis
E150012699_L01_GALnxukR389462-665_1	HeNan Game fowl	HN	0.9934	10.9964	PRJNA1158212	population genetic structure (NJ tree, PCA,ADMIXTURE ),Genome-wide selective sweep analysis,Genomic introgression analysis
E150012699_L01_GALnxukR389463-666_1	HeNan Game fowl	HN	0.9968	9.48476	PRJNA1158212	population genetic structure (NJ tree, PCA,ADMIXTURE ),Genome-wide selective sweep analysis,Genomic introgression analysis
E150012699_L01_GALnxukR389464-667_1	HeNan Game fowl	HN	0.9969	10.7744	PRJNA1158212	population genetic structure (NJ tree, PCA,ADMIXTURE ),Genome-wide selective sweep analysis,Genomic introgression analysis
E150012699_L01_GALnxukR389465-668_1	HeNan Game fowl	HN	0.9973	11.4797	PRJNA1158212	population genetic structure (NJ tree, PCA,ADMIXTURE ),Genome-wide selective sweep analysis,Genomic introgression analysis
E150012699_L01_GALnxukR389466-669_1	HeNan Game fowl	HN	0.9964	10.9539	PRJNA1158212	population genetic structure (NJ tree, PCA,ADMIXTURE ),Genome-wide selective sweep analysis,Genomic introgression analysis
E150012699_L01_GALnxukR389467-670_1	HeNan Game fowl	HN	0.9973	11.4942	PRJNA1158212	population genetic structure (NJ tree, PCA,ADMIXTURE ),Genome-wide selective sweep analysis,Genomic introgression analysis
E150012699_L01_GALnxukR389468-671_1	HeNan Game fowl	HN	0.9965	10.5239	PRJNA1158212	population genetic structure (NJ tree, PCA,ADMIXTURE ),Genome-wide selective sweep analysis,Genomic introgression analysis
E200004703_L01_GALyieoR399963-732_1	HeNan Game fowl	HN	0.9972	11.6376	PRJNA1158212	population genetic structure (NJ tree, PCA,ADMIXTURE ),Genome-wide selective sweep analysis,Genomic introgression analysis
E200004703_L01_GALyieoR399964-733_1	HeNan Game fowl	HN	0.9973	11.6753	PRJNA1158212	population genetic structure (NJ tree, PCA,ADMIXTURE ),Genome-wide selective sweep analysis,Genomic introgression analysis
E200004703_L01_GALyieoR399965-734_1	HeNan Game fowl	HN	0.9973	11.6714	PRJNA1158212	population genetic structure (NJ tree, PCA,ADMIXTURE ),Genome-wide selective sweep analysis,Genomic introgression analysis
E200004703_L01_GALyieoR399966-735_1	HeNan Game fowl	HN	0.9972	11.579	PRJNA1158212	population genetic structure (NJ tree, PCA,ADMIXTURE ),Genome-wide selective sweep analysis,Genomic introgression analysis
Ypt602	LuXi Game fowl	LX	0.9935	5.9013	http://bigd.big.ac.cn/chickensd/	population genetic structure (NJ tree, PCA,ADMIXTURE ),Genome-wide selective sweep analysis,Genomic introgression analysis
Ypt603	LuXi Game fowl	LX	0.9927	4.93116	http://bigd.big.ac.cn/chickensd/	population genetic structure (NJ tree, PCA,ADMIXTURE ),Genome-wide selective sweep analysis,Genomic introgression analysis
Ypt606	LuXi Game fowl	LX	0.9911	9.41684	http://bigd.big.ac.cn/chickensd/	population genetic structure (NJ tree, PCA,ADMIXTURE ),Genome-wide selective sweep analysis,Genomic introgression analysis
Ypt607	LuXi Game fowl	LX	0.9934	5.98273	http://bigd.big.ac.cn/chickensd/	population genetic structure (NJ tree, PCA,ADMIXTURE ),Genome-wide selective sweep analysis,Genomic introgression analysis
YPt604	LuXi Game fowl	LX	0.9931	4.54607	http://bigd.big.ac.cn/chickensd/	population genetic structure (NJ tree, PCA,ADMIXTURE ),Genome-wide selective sweep analysis,Genomic introgression analysis
Ypt608	LuXi Game fowl	LX	0.9937	5.84666	http://bigd.big.ac.cn/chickensd/	population genetic structure (NJ tree, PCA,ADMIXTURE ),Genome-wide selective sweep analysis,Genomic introgression analysis
YPt609	LuXi Game fowl	LX	0.9887	5.72771	http://bigd.big.ac.cn/chickensd/	population genetic structure (NJ tree, PCA,ADMIXTURE ),Genome-wide selective sweep analysis,Genomic introgression analysis
YPt610	LuXi Game fowl	LX	0.9909	5.37997	http://bigd.big.ac.cn/chickensd/	population genetic structure (NJ tree, PCA,ADMIXTURE ),Genome-wide selective sweep analysis,Genomic introgression analysis
CRR619078	LuXi Game fowl	LX	0.9958	16.1761	PRJCA010532	population genetic structure (NJ tree, PCA,ADMIXTURE ),Genome-wide selective sweep analysis,Genomic introgression analysis
CRR619079	LuXi Game fowl	LX	0.9957	15.6766	PRJCA010532	population genetic structure (NJ tree, PCA,ADMIXTURE ),Genome-wide selective sweep analysis,Genomic introgression analysis
CRR619080	LuXi Game fowl	LX	0.9955	13.9204	PRJCA010532	population genetic structure (NJ tree, PCA,ADMIXTURE ),Genome-wide selective sweep analysis,Genomic introgression analysis
CRR619081	LuXi Game fowl	LX	0.9963	16.099	PRJCA010532	population genetic structure (NJ tree, PCA,ADMIXTURE ),Genome-wide selective sweep analysis,Genomic introgression analysis
CRR619082	LuXi Game fowl	LX	0.9956	16.6187	PRJCA010532	population genetic structure (NJ tree, PCA,ADMIXTURE ),Genome-wide selective sweep analysis,Genomic introgression analysis
CRR619083	LuXi Game fowl	LX	0.9961	15.0254	PRJCA010532	population genetic structure (NJ tree, PCA,ADMIXTURE ),Genome-wide selective sweep analysis,Genomic introgression analysis
CRR619084	LuXi Game fowl	LX	0.9959	15.1268	PRJCA010532	population genetic structure (NJ tree, PCA,ADMIXTURE ),Genome-wide selective sweep analysis,Genomic introgression analysis
CRR619085	LuXi Game fowl	LX	0.9958	13.3868	PRJCA010532	population genetic structure (NJ tree, PCA,ADMIXTURE ),Genome-wide selective sweep analysis,Genomic introgression analysis
CRR619086	LuXi Game fowl	LX	0.9963	13.9889	PRJCA010532	population genetic structure (NJ tree, PCA,ADMIXTURE ),Genome-wide selective sweep analysis,Genomic introgression analysis
CRR619087	LuXi Game fowl	LX	0.9961	15.5553	PRJCA010532	population genetic structure (NJ tree, PCA,ADMIXTURE ),Genome-wide selective sweep analysis,Genomic introgression analysis
CRR619095	LuXi Game fowl	LX	0.9957	16.5452	PRJCA010532	population genetic structure (NJ tree, PCA,ADMIXTURE ),Genome-wide selective sweep analysis,Genomic introgression analysis
CRR619096	LuXi Game fowl	LX	0.9964	13.8431	PRJCA010532	population genetic structure (NJ tree, PCA,ADMIXTURE ),Genome-wide selective sweep analysis,Genomic introgression analysis
SRR1181639	LuXi Game fowl	LX	0.9958	13.3928	PRJNA232548	population genetic structure (NJ tree, PCA,ADMIXTURE ),Genome-wide selective sweep analysis,Genomic introgression analysis
N1	NanJiang Game fowl	NJ	0.9932	5.57103	http://bigd.big.ac.cn/chickensd/	population genetic structure (NJ tree, PCA,ADMIXTURE ),Genome-wide selective sweep analysis,Genomic introgression analysis
N11	NanJiang Game fowl	NJ	0.9954	7.53941	http://bigd.big.ac.cn/chickensd/	population genetic structure (NJ tree, PCA,ADMIXTURE ),Genome-wide selective sweep analysis,Genomic introgression analysis
N13	NanJiang Game fowl	NJ	0.9945	6.21545	http://bigd.big.ac.cn/chickensd/	population genetic structure (NJ tree, PCA,ADMIXTURE ),Genome-wide selective sweep analysis,Genomic introgression analysis
N18	NanJiang Game fowl	NJ	0.9922	6.4141	http://bigd.big.ac.cn/chickensd/	population genetic structure (NJ tree, PCA,ADMIXTURE ),Genome-wide selective sweep analysis,Genomic introgression analysis
N3	NanJiang Game fowl	NJ	0.9951	6.05156	http://bigd.big.ac.cn/chickensd/	population genetic structure (NJ tree, PCA,ADMIXTURE ),Genome-wide selective sweep analysis,Genomic introgression analysis
N5	NanJiang Game fowl	NJ	0.9956	5.69242	http://bigd.big.ac.cn/chickensd/	population genetic structure (NJ tree, PCA,ADMIXTURE ),Genome-wide selective sweep analysis,Genomic introgression analysis
N7	NanJiang Game fowl	NJ	0.9943	6.17376	http://bigd.big.ac.cn/chickensd/	population genetic structure (NJ tree, PCA,ADMIXTURE ),Genome-wide selective sweep analysis,Genomic introgression analysis
N8	NanJiang Game fowl	NJ	0.9931	6.03707	http://bigd.big.ac.cn/chickensd/	population genetic structure (NJ tree, PCA,ADMIXTURE ),Genome-wide selective sweep analysis,Genomic introgression analysis
TD1	TuLuFan Game fowl	Tur	0.9941	6.05493	http://bigd.big.ac.cn/chickensd/	population genetic structure (NJ tree, PCA,ADMIXTURE ),Genome-wide selective sweep analysis,Genomic introgression analysis
TD12	TuLuFan Game fowl	Tur	0.9933	6.69385	http://bigd.big.ac.cn/chickensd/	population genetic structure (NJ tree, PCA,ADMIXTURE ),Genome-wide selective sweep analysis,Genomic introgression analysis
TD15	TuLuFan Game fowl	Tur	0.9927	5.86215	http://bigd.big.ac.cn/chickensd/	population genetic structure (NJ tree, PCA,ADMIXTURE ),Genome-wide selective sweep analysis,Genomic introgression analysis
TD22	TuLuFan Game fowl	Tur	0.9936	5.91619	http://bigd.big.ac.cn/chickensd/	population genetic structure (NJ tree, PCA,ADMIXTURE ),Genome-wide selective sweep analysis,Genomic introgression analysis
TD27	TuLuFan Game fowl	Tur	0.9937	5.76292	http://bigd.big.ac.cn/chickensd/	population genetic structure (NJ tree, PCA,ADMIXTURE ),Genome-wide selective sweep analysis,Genomic introgression analysis
TD30	TuLuFan Game fowl	Tur	0.9946	6.51929	http://bigd.big.ac.cn/chickensd/	population genetic structure (NJ tree, PCA,ADMIXTURE ),Genome-wide selective sweep analysis,Genomic introgression analysis
TD6	TuLuFan Game fowl	Tur	0.9925	5.80961	http://bigd.big.ac.cn/chickensd/	population genetic structure (NJ tree, PCA,ADMIXTURE ),Genome-wide selective sweep analysis,Genomic introgression analysis
TD9	TuLuFan Game fowl	Tur	0.9913	5.9451	http://bigd.big.ac.cn/chickensd/	population genetic structure (NJ tree, PCA,ADMIXTURE ),Genome-wide selective sweep analysis,Genomic introgression analysis
SRR5891510	WanBei Game fowl	WB	0.9952	11.9629	PRJNA395271	population genetic structure (NJ tree, PCA,ADMIXTURE ),Genome-wide selective sweep analysis,Genomic introgression analysis
SRR5891511	WanBei Game fowl	WB	0.9951	10.8639	PRJNA395271	population genetic structure (NJ tree, PCA,ADMIXTURE ),Genome-wide selective sweep analysis,Genomic introgression analysis
SRR5891512	WanBei Game fowl	WB	0.9954	10.0323	PRJNA395271	population genetic structure (NJ tree, PCA,ADMIXTURE ),Genome-wide selective sweep analysis,Genomic introgression analysis
SRR5891513	WanBei Game fowl	WB	0.9964	10.9793	PRJNA395271	population genetic structure (NJ tree, PCA,ADMIXTURE ),Genome-wide selective sweep analysis,Genomic introgression analysis
SRR5891514	WanBei Game fowl	WB	0.9959	11.2618	PRJNA395271	population genetic structure (NJ tree, PCA,ADMIXTURE ),Genome-wide selective sweep analysis,Genomic introgression analysis
SRR5891515	WanBei Game fowl	WB	0.9961	10.5667	PRJNA395271	population genetic structure (NJ tree, PCA,ADMIXTURE ),Genome-wide selective sweep analysis,Genomic introgression analysis
SRR5891516	WanBei Game fowl	WB	0.9958	10.9299	PRJNA395271	population genetic structure (NJ tree, PCA,ADMIXTURE ),Genome-wide selective sweep analysis,Genomic introgression analysis
SRR5891517	WanBei Game fowl	WB	0.9964	11.014	PRJNA395271	population genetic structure (NJ tree, PCA,ADMIXTURE ),Genome-wide selective sweep analysis,Genomic introgression analysis
SRR5891518	WanBei Game fowl	WB	0.9957	10.6572	PRJNA395271	population genetic structure (NJ tree, PCA,ADMIXTURE ),Genome-wide selective sweep analysis,Genomic introgression analysis
SRR5891519	WanBei Game fowl	WB	0.9967	11.5625	PRJNA395271	population genetic structure (NJ tree, PCA,ADMIXTURE ),Genome-wide selective sweep analysis,Genomic introgression analysis
SRR16992096	XiShuangBanNa Game fowl	XSBN	0.9946	14.0345	PRJNA782225	population genetic structure (NJ tree, PCA,ADMIXTURE ),Genome-wide selective sweep analysis,Genomic introgression analysis
SRR16992107	XiShuangBanNa Game fowl	XSBN	0.9944	14.5457	PRJNA782225	population genetic structure (NJ tree, PCA,ADMIXTURE ),Genome-wide selective sweep analysis,Genomic introgression analysis
SRR16992118	XiShuangBanNa Game fowl	XSBN	0.9946	14.2116	PRJNA782225	population genetic structure (NJ tree, PCA,ADMIXTURE ),Genome-wide selective sweep analysis,Genomic introgression analysis
SRR16992129	XiShuangBanNa Game fowl	XSBN	0.9959	15.3603	PRJNA782225	population genetic structure (NJ tree, PCA,ADMIXTURE ),Genome-wide selective sweep analysis,Genomic introgression analysis
SRR16992140	XiShuangBanNa Game fowl	XSBN	0.991	14.0947	PRJNA782225	population genetic structure (NJ tree, PCA,ADMIXTURE ),Genome-wide selective sweep analysis,Genomic introgression analysis
SRR16992151	XiShuangBanNa Game fowl	XSBN	0.9949	14.1525	PRJNA782225	population genetic structure (NJ tree, PCA,ADMIXTURE ),Genome-wide selective sweep analysis,Genomic introgression analysis
SRR16992162	XiShuangBanNa Game fowl	XSBN	0.995	14.0491	PRJNA782225	population genetic structure (NJ tree, PCA,ADMIXTURE ),Genome-wide selective sweep analysis,Genomic introgression analysis
SRR16992173	XiShuangBanNa Game fowl	XSBN	0.9947	14.4376	PRJNA782225	population genetic structure (NJ tree, PCA,ADMIXTURE ),Genome-wide selective sweep analysis,Genomic introgression analysis
SRR16992271	XiShuangBanNa Game fowl	XSBN	0.995	14.2186	PRJNA782225	population genetic structure (NJ tree, PCA,ADMIXTURE ),Genome-wide selective sweep analysis,Genomic introgression analysis
SRR16992272	XiShuangBanNa Game fowl	XSBN	0.9947	14.6306	PRJNA782225	population genetic structure (NJ tree, PCA,ADMIXTURE ),Genome-wide selective sweep analysis,Genomic introgression analysis
SRR16992273	XiShuangBanNa Game fowl	XSBN	0.986	14.3805	PRJNA782225	population genetic structure (NJ tree, PCA,ADMIXTURE ),Genome-wide selective sweep analysis,Genomic introgression analysis
Yt526	Yunnan，Game fowl	YN	0.9956	8.26141	http://bigd.big.ac.cn/chickensd/	population genetic structure (NJ tree, PCA,ADMIXTURE ),Genome-wide selective sweep analysis,Genomic introgression analysis
Yt525	Yunnan，Game fowl	YN	0.9811	10.4535	http://bigd.big.ac.cn/chickensd/	population genetic structure (NJ tree, PCA,ADMIXTURE ),Genome-wide selective sweep analysis,Genomic introgression analysis
Yt529	Yunnan，Game fowl	YN	0.9692	9.91436	http://bigd.big.ac.cn/chickensd/	population genetic structure (NJ tree, PCA,ADMIXTURE ),Genome-wide selective sweep analysis,Genomic introgression analysis
Yt530	Yunnan，Game fowl	YN	0.9934	17.8088	http://bigd.big.ac.cn/chickensd/	population genetic structure (NJ tree, PCA,ADMIXTURE ),Genome-wide selective sweep analysis,Genomic introgression analysis
Yt531	Yunnan，Game fowl	YN	0.996	12.4093	http://bigd.big.ac.cn/chickensd/	population genetic structure (NJ tree, PCA,ADMIXTURE ),Genome-wide selective sweep analysis,Genomic introgression analysis
Yt527	Yunnan，Game fowl	YN	0.9931	33.4125	http://bigd.big.ac.cn/chickensd/	population genetic structure (NJ tree, PCA,ADMIXTURE ),Genome-wide selective sweep analysis,Genomic introgression analysis
Yt524	Yunnan，Game fowl	YN	0.9954	10.2986	http://bigd.big.ac.cn/chickensd/	population genetic structure (NJ tree, PCA,ADMIXTURE ),Genome-wide selective sweep analysis,Genomic introgression analysis
SRR24608449	Combatiente Español（Spanish Game）	EUR	0.9892	30.1062	PRJNA973554	population genetic structure (NJ tree, PCA,ADMIXTURE ),Genome-wide selective sweep analysis,Genomic introgression analysis
SRR24608450	Combattatant du Nord	EUR	0.9882	22.1228	PRJNA973554	population genetic structure (NJ tree, PCA,ADMIXTURE ),Genome-wide selective sweep analysis,Genomic introgression analysis
SRR24608452	Combatiente Canario	EUR	0.9896	21.8823	PRJNA973554	population genetic structure (NJ tree, PCA,ADMIXTURE ),Genome-wide selective sweep analysis,Genomic introgression analysis
SRR24608367	Oshamo	JPN	0.9919	18.9792	PRJNA973554	population genetic structure (NJ tree, PCA,ADMIXTURE ),Genome-wide selective sweep analysis,Genomic introgression analysis
SRR24608368	Oshamo	JPN	0.9933	34.2095	PRJNA973554	population genetic structure (NJ tree, PCA,ADMIXTURE ),Genome-wide selective sweep analysis,Genomic introgression analysis
SRR24608369	Oshamo	JPN	0.9847	13.7074	PRJNA973554	population genetic structure (NJ tree, PCA,ADMIXTURE ),Genome-wide selective sweep analysis,Genomic introgression analysis
SRR24608370	Koshamo-Fukushima	JPN	0.9839	20.3202	PRJNA973554	population genetic structure (NJ tree, PCA,ADMIXTURE ),Genome-wide selective sweep analysis,Genomic introgression analysis
SRR24608371	Nankinshamo-Hiroshima	JPN	0.9927	18.1894	PRJNA973554	population genetic structure (NJ tree, PCA,ADMIXTURE ),Genome-wide selective sweep analysis,Genomic introgression analysis
SRR24608375	Oshamo	JPN	0.9934	23.2498	PRJNA973554	population genetic structure (NJ tree, PCA,ADMIXTURE ),Genome-wide selective sweep analysis,Genomic introgression analysis
SRR24608376	Oshamo	JPN	0.9906	19.9279	PRJNA973554	population genetic structure (NJ tree, PCA,ADMIXTURE ),Genome-wide selective sweep analysis,Genomic introgression analysis
SRR24608382	Yakido-Hyogo	JPN	0.9808	22.6508	PRJNA973554	population genetic structure (NJ tree, PCA,ADMIXTURE ),Genome-wide selective sweep analysis,Genomic introgression analysis
SRR24608428	Oshamo	JPN	0.9913	18.1108	PRJNA973554	population genetic structure (NJ tree, PCA,ADMIXTURE ),Genome-wide selective sweep analysis,Genomic introgression analysis
SRR24608429	Oshamo	JPN	0.9926	20.0711	PRJNA973554	population genetic structure (NJ tree, PCA,ADMIXTURE ),Genome-wide selective sweep analysis,Genomic introgression analysis
SRR24608430	Oshamo	JPN	0.9926	17.2552	PRJNA973554	population genetic structure (NJ tree, PCA,ADMIXTURE ),Genome-wide selective sweep analysis,Genomic introgression analysis
SRR24608465	Oshamo	JPN	0.9933	19.7395	PRJNA973554	population genetic structure (NJ tree, PCA,ADMIXTURE ),Genome-wide selective sweep analysis,Genomic introgression analysis
SRR24608466	Oshamo	JPN	0.9745	18.0665	PRJNA973554	population genetic structure (NJ tree, PCA,ADMIXTURE ),Genome-wide selective sweep analysis,Genomic introgression analysis
SRR24608374	Cuarto de Redonda	NA	0.9798	12.9764	PRJNA973554	population genetic structure (NJ tree, PCA,ADMIXTURE ),Genome-wide selective sweep analysis,Genomic introgression analysis
SRR24608437	Wheaton Aseel	NA	0.9931	15.2438	PRJNA973554	population genetic structure (NJ tree, PCA,ADMIXTURE ),Genome-wide selective sweep analysis,Genomic introgression analysis
SRR24608457	Sumatra	NA	0.9866	19.3141	PRJNA973554	population genetic structure (NJ tree, PCA,ADMIXTURE ),Genome-wide selective sweep analysis,Genomic introgression analysis
SRR24608459	Hatch	NA	0.9872	25.2454	PRJNA973554	population genetic structure (NJ tree, PCA,ADMIXTURE ),Genome-wide selective sweep analysis,Genomic introgression analysis
SRR24608460	Navaja	NA	0.9868	20.8708	PRJNA973554	population genetic structure (NJ tree, PCA,ADMIXTURE ),Genome-wide selective sweep analysis,Genomic introgression analysis
SRR24608467	Sweater	NA	0.9855	16.1869	PRJNA973554	population genetic structure (NJ tree, PCA,ADMIXTURE ),Genome-wide selective sweep analysis,Genomic introgression analysis
SRR24608385	Gallo de pelea Colombiano	SA	0.9844	12.7101	PRJNA973554	population genetic structure (NJ tree, PCA,ADMIXTURE ),Genome-wide selective sweep analysis,Genomic introgression analysis
SRR24608401	Pico	SA	0.9863	23.2495	PRJNA973554	population genetic structure (NJ tree, PCA,ADMIXTURE ),Genome-wide selective sweep analysis,Genomic introgression analysis
SRR24608424	Brazilian mura	SA	0.9814	13.0342	PRJNA973554	population genetic structure (NJ tree, PCA,ADMIXTURE ),Genome-wide selective sweep analysis,Genomic introgression analysis
SRR24608451	Pico	SA	0.9889	26.0264	PRJNA973554	population genetic structure (NJ tree, PCA,ADMIXTURE ),Genome-wide selective sweep analysis,Genomic introgression analysis
SRR24608469	Pico	SA	0.9902	23.8448	PRJNA973554	population genetic structure (NJ tree, PCA,ADMIXTURE ),Genome-wide selective sweep analysis,Genomic introgression analysis
DRR089973	Sumatra	SEA	0.9908	4.4125	PRJDB4092	population genetic structure (NJ tree, PCA,ADMIXTURE ),Genome-wide selective sweep analysis,Genomic introgression analysis
DRR089974	Sumatra	SEA	0.992	4.79954	PRJDB4092	population genetic structure (NJ tree, PCA,ADMIXTURE ),Genome-wide selective sweep analysis,Genomic introgression analysis
DRR089975	Sumatra	SEA	0.9919	4.81158	PRJDB4092	population genetic structure (NJ tree, PCA,ADMIXTURE ),Genome-wide selective sweep analysis,Genomic introgression analysis
DRR089976	Sumatra	SEA	0.992	4.84837	PRJDB4092	population genetic structure (NJ tree, PCA,ADMIXTURE ),Genome-wide selective sweep analysis,Genomic introgression analysis
DRR089977	Sumatra	SEA	0.9909	5.09916	PRJDB4092	population genetic structure (NJ tree, PCA,ADMIXTURE ),Genome-wide selective sweep analysis,Genomic introgression analysis
SRR24608390	Asil	SEA	0.9832	13.3781	PRJNA973554	population genetic structure (NJ tree, PCA,ADMIXTURE ),Genome-wide selective sweep analysis,Genomic introgression analysis
SRR24608431	Saigon	SEA	0.9868	11.7792	PRJNA973554	population genetic structure (NJ tree, PCA,ADMIXTURE ),Genome-wide selective sweep analysis,Genomic introgression analysis
SRR24608432	Nakern Sawan	SEA	0.9911	15.3548	PRJNA973554	population genetic structure (NJ tree, PCA,ADMIXTURE ),Genome-wide selective sweep analysis,Genomic introgression analysis
SRR24608433	Omkoi	SEA	0.987	15.4588	PRJNA973554	population genetic structure (NJ tree, PCA,ADMIXTURE ),Genome-wide selective sweep analysis,Genomic introgression analysis
SRR24608435	Balinese gamecock	SEA	0.9856	22.5114	PRJNA973554	population genetic structure (NJ tree, PCA,ADMIXTURE ),Genome-wide selective sweep analysis,Genomic introgression analysis
84S_L5_I006	White Leghorns	C	0.9979	9.0129	http://bigd.big.ac.cn/chickensd/	population genetic structure (NJ tree, PCA,ADMIXTURE ),Genome-wide selective sweep analysis,Genomic introgression analysis
85S_L5_I007	White Leghorns	C	0.9977	8.49121	http://bigd.big.ac.cn/chickensd/	population genetic structure (NJ tree, PCA,ADMIXTURE ),Genome-wide selective sweep analysis,Genomic introgression analysis
86S_L5_I008	White Leghorns	C	0.9978	8.89427	http://bigd.big.ac.cn/chickensd/	population genetic structure (NJ tree, PCA,ADMIXTURE ),Genome-wide selective sweep analysis,Genomic introgression analysis
87S_L5_I010	White Leghorns	C	0.9977	10.0754	http://bigd.big.ac.cn/chickensd/	population genetic structure (NJ tree, PCA,ADMIXTURE ),Genome-wide selective sweep analysis,Genomic introgression analysis
88S_L4_I011	White Leghorns	C	0.9977	9.84483	http://bigd.big.ac.cn/chickensd/	population genetic structure (NJ tree, PCA,ADMIXTURE ),Genome-wide selective sweep analysis,Genomic introgression analysis
89S_L6_I012	White Leghorns	C	0.998	8.66723	http://bigd.big.ac.cn/chickensd/	population genetic structure (NJ tree, PCA,ADMIXTURE ),Genome-wide selective sweep analysis,Genomic introgression analysis
90S_L4_I021	White Leghorns	C	0.998	8.21027	http://bigd.big.ac.cn/chickensd/	population genetic structure (NJ tree, PCA,ADMIXTURE ),Genome-wide selective sweep analysis,Genomic introgression analysis
91S_L4_I022	White Leghorns	C	0.9978	7.69719	http://bigd.big.ac.cn/chickensd/	population genetic structure (NJ tree, PCA,ADMIXTURE ),Genome-wide selective sweep analysis,Genomic introgression analysis
92S_L5_I023	White Leghorns	C	0.9977	8.87753	http://bigd.big.ac.cn/chickensd/	population genetic structure (NJ tree, PCA,ADMIXTURE ),Genome-wide selective sweep analysis,Genomic introgression analysis
93S_L7_I024	White Leghorns	C	0.9972	7.83973	http://bigd.big.ac.cn/chickensd/	population genetic structure (NJ tree, PCA,ADMIXTURE ),Genome-wide selective sweep analysis,Genomic introgression analysis
95S_L8_I025	White Leghorns	C	0.9972	10.1551	http://bigd.big.ac.cn/chickensd/	population genetic structure (NJ tree, PCA,ADMIXTURE ),Genome-wide selective sweep analysis,Genomic introgression analysis
SRR1185953	White Leghorn	C	0.9958	6.30283	PRJNA232548	population genetic structure (NJ tree, PCA,ADMIXTURE ),Genome-wide selective sweep analysis,Genomic introgression analysis
TYD18003531-1	White Leghorns	C	0.9956	54.1935	http://bigd.big.ac.cn/chickensd/	population genetic structure (NJ tree, PCA,ADMIXTURE ),Genome-wide selective sweep analysis,Genomic introgression analysis
ypt902_L1_I053	Europe broiler	C	0.9982	8.81949	http://bigd.big.ac.cn/chickensd/	population genetic structure (NJ tree, PCA,ADMIXTURE ),Genome-wide selective sweep analysis,Genomic introgression analysis
ypt903_L2_I054	Europe broiler	C	0.9982	8.63119	http://bigd.big.ac.cn/chickensd/	population genetic structure (NJ tree, PCA,ADMIXTURE ),Genome-wide selective sweep analysis,Genomic introgression analysis
ypt904_L4_I055	Europe broiler	C	0.9979	7.68193	http://bigd.big.ac.cn/chickensd/	population genetic structure (NJ tree, PCA,ADMIXTURE ),Genome-wide selective sweep analysis,Genomic introgression analysis
ypt905_L6_I056	Europe broiler	C	0.9979	9.42644	http://bigd.big.ac.cn/chickensd/	population genetic structure (NJ tree, PCA,ADMIXTURE ),Genome-wide selective sweep analysis,Genomic introgression analysis
SRR1174880	Cornish	C	0.9954	10.5403	PRJNA232548	population genetic structure (NJ tree, PCA,ADMIXTURE ),Genome-wide selective sweep analysis,Genomic introgression analysis
TYD18003526-1	Cornish	C	0.9961	66.5744	http://bigd.big.ac.cn/chickensd/	population genetic structure (NJ tree, PCA,ADMIXTURE ),Genome-wide selective sweep analysis,Genomic introgression analysis
SRR1182456	Rhode Island Red	C	0.9956	8.85202	PRJNA232548	population genetic structure (NJ tree, PCA,ADMIXTURE ),Genome-wide selective sweep analysis,Genomic introgression analysis
TYD18003528-1	Rock Island Red	C	0.9948	53.3177	http://bigd.big.ac.cn/chickensd/	population genetic structure (NJ tree, PCA,ADMIXTURE ),Genome-wide selective sweep analysis,Genomic introgression analysis
SRR1186050	White Plymouth Rock	C	0.9958	6.73913	PRJNA232548	population genetic structure (NJ tree, PCA,ADMIXTURE ),Genome-wide selective sweep analysis,Genomic introgression analysis
TYD18003535-1	Houdan	C	0.9959	58.7098	http://bigd.big.ac.cn/chickensd/	population genetic structure (NJ tree, PCA,ADMIXTURE ),Genome-wide selective sweep analysis,Genomic introgression analysis
ypt3210_L6_I051	Henan，Gushi chicken	GS	0.9975	5.9209	http://bigd.big.ac.cn/chickensd/	population genetic structure (NJ tree, PCA,ADMIXTURE ),Genome-wide selective sweep analysis,Genomic introgression analysis
ypt3211_L6_I052	Henan，Gushi chicken	GS	0.9981	5.6509	http://bigd.big.ac.cn/chickensd/	population genetic structure (NJ tree, PCA,ADMIXTURE ),Genome-wide selective sweep analysis,Genomic introgression analysis
ypt3212_L4_I028	Henan，Gushi chicken	GS	0.9977	5.3771	http://bigd.big.ac.cn/chickensd/	population genetic structure (NJ tree, PCA,ADMIXTURE ),Genome-wide selective sweep analysis,Genomic introgression analysis
ypt3213_L8_I029	Henan，Gushi chicken	GS	0.9979	5.50697	http://bigd.big.ac.cn/chickensd/	population genetic structure (NJ tree, PCA,ADMIXTURE ),Genome-wide selective sweep analysis,Genomic introgression analysis
ypt3219_L1_I030	Henan，Gushi chicken	GS	0.998	5.55284	http://bigd.big.ac.cn/chickensd/	population genetic structure (NJ tree, PCA,ADMIXTURE ),Genome-wide selective sweep analysis,Genomic introgression analysis
ypt3220_L1_I031	Henan，Gushi chicken	GS	0.9978	6.35428	http://bigd.big.ac.cn/chickensd/	population genetic structure (NJ tree, PCA,ADMIXTURE ),Genome-wide selective sweep analysis,Genomic introgression analysis
ypt3221_L1_I032	Henan，Gushi chicken	GS	0.9969	6.72126	http://bigd.big.ac.cn/chickensd/	population genetic structure (NJ tree, PCA,ADMIXTURE ),Genome-wide selective sweep analysis,Genomic introgression analysis
ypt3222_L1_I033	Henan，Gushi chicken	GS	0.9973	5.59429	http://bigd.big.ac.cn/chickensd/	population genetic structure (NJ tree, PCA,ADMIXTURE ),Genome-wide selective sweep analysis,Genomic introgression analysis
ypt2902	Local chicken，Hetian_black chicken	HT	0.9944	5.26876	http://bigd.big.ac.cn/chickensd/	population genetic structure (NJ tree, PCA,ADMIXTURE ),Genome-wide selective sweep analysis,Genomic introgression analysis
ypt2909	Local chicken，Hetian_black chicken	HT	0.9944	5.40647	http://bigd.big.ac.cn/chickensd/	population genetic structure (NJ tree, PCA,ADMIXTURE ),Genome-wide selective sweep analysis,Genomic introgression analysis
ypt2910	Local chicken，Hetian_black chicken	HT	0.9924	5.66184	http://bigd.big.ac.cn/chickensd/	population genetic structure (NJ tree, PCA,ADMIXTURE ),Genome-wide selective sweep analysis,Genomic introgression analysis
ypt2911	Local chicken，Hetian_black chicken	HT	0.9939	5.40105	http://bigd.big.ac.cn/chickensd/	population genetic structure (NJ tree, PCA,ADMIXTURE ),Genome-wide selective sweep analysis,Genomic introgression analysis
ypt2912	Local chicken，Hetian_black chicken	HT	0.9956	5.54946	http://bigd.big.ac.cn/chickensd/	population genetic structure (NJ tree, PCA,ADMIXTURE ),Genome-wide selective sweep analysis,Genomic introgression analysis
ypt2918	Local chicken，Hetian_black chicken	HT	0.996	5.18277	http://bigd.big.ac.cn/chickensd/	population genetic structure (NJ tree, PCA,ADMIXTURE ),Genome-wide selective sweep analysis,Genomic introgression analysis
ypt2929	Local chicken，Hetian_black chicken	HT	0.9949	5.49542	http://bigd.big.ac.cn/chickensd/	population genetic structure (NJ tree, PCA,ADMIXTURE ),Genome-wide selective sweep analysis,Genomic introgression analysis
ypt2930	Local chicken，Hetian_black chicken	HT	0.9957	5.42432	http://bigd.big.ac.cn/chickensd/	population genetic structure (NJ tree, PCA,ADMIXTURE ),Genome-wide selective sweep analysis,Genomic introgression analysis
ypt3133	Local chicken，Nixi chicken	NX	0.9975	5.71169	http://bigd.big.ac.cn/chickensd/	population genetic structure (NJ tree, PCA,ADMIXTURE ),Genome-wide selective sweep analysis,Genomic introgression analysis
ypt3134	Local chicken，Nixi chicken	NX	0.9979	5.19549	http://bigd.big.ac.cn/chickensd/	population genetic structure (NJ tree, PCA,ADMIXTURE ),Genome-wide selective sweep analysis,Genomic introgression analysis
ypt3135	Local chicken，Nixi chicken	NX	0.9977	5.38794	http://bigd.big.ac.cn/chickensd/	population genetic structure (NJ tree, PCA,ADMIXTURE ),Genome-wide selective sweep analysis,Genomic introgression analysis
ypt3136	Local chicken，Nixi chicken	NX	0.9976	5.56762	http://bigd.big.ac.cn/chickensd/	population genetic structure (NJ tree, PCA,ADMIXTURE ),Genome-wide selective sweep analysis,Genomic introgression analysis
ypt3137	Local chicken，Nixi chicken	NX	0.9967	5.66593	http://bigd.big.ac.cn/chickensd/	population genetic structure (NJ tree, PCA,ADMIXTURE ),Genome-wide selective sweep analysis,Genomic introgression analysis
ypt3138	Local chicken，Nixi chicken	NX	0.9972	5.56855	http://bigd.big.ac.cn/chickensd/	population genetic structure (NJ tree, PCA,ADMIXTURE ),Genome-wide selective sweep analysis,Genomic introgression analysis
ypt3139	Local chicken，Nixi chicken	NX	0.9963	5.2775	http://bigd.big.ac.cn/chickensd/	population genetic structure (NJ tree, PCA,ADMIXTURE ),Genome-wide selective sweep analysis,Genomic introgression analysis
ypt3140	Local chicken，Nixi chicken	NX	0.9975	5.13561	http://bigd.big.ac.cn/chickensd/	population genetic structure (NJ tree, PCA,ADMIXTURE ),Genome-wide selective sweep analysis,Genomic introgression analysis
ypt3141	Local chicken，Nixi chicken	NX	0.9979	5.3835	http://bigd.big.ac.cn/chickensd/	population genetic structure (NJ tree, PCA,ADMIXTURE ),Genome-wide selective sweep analysis,Genomic introgression analysis
ypt3142	Local chicken，Nixi chicken	NX	0.9968	5.57661	http://bigd.big.ac.cn/chickensd/	population genetic structure (NJ tree, PCA,ADMIXTURE ),Genome-wide selective sweep analysis,Genomic introgression analysis
ypt3143	Local chicken，Nixi chicken	NX	0.9966	5.37381	http://bigd.big.ac.cn/chickensd/	population genetic structure (NJ tree, PCA,ADMIXTURE ),Genome-wide selective sweep analysis,Genomic introgression analysis
ypt3144	Local chicken，Nixi chicken	NX	0.9969	5.08576	http://bigd.big.ac.cn/chickensd/	population genetic structure (NJ tree, PCA,ADMIXTURE ),Genome-wide selective sweep analysis,Genomic introgression analysis
SRR1184459	Shandong，Shouguang chciken	SG	0.9962	6.83587	PRJNA973554	population genetic structure (NJ tree, PCA,ADMIXTURE ),Genome-wide selective sweep analysis,Genomic introgression analysis
ypt3180	Shandong，Shouguang chciken	SG	0.9979	5.97382	http://bigd.big.ac.cn/chickensd/	population genetic structure (NJ tree, PCA,ADMIXTURE ),Genome-wide selective sweep analysis,Genomic introgression analysis
ypt3182_L1_I039	Shandong，Shouguang chciken	SG	0.9976	5.08293	http://bigd.big.ac.cn/chickensd/	population genetic structure (NJ tree, PCA,ADMIXTURE ),Genome-wide selective sweep analysis,Genomic introgression analysis
ypt3189_L1_I040	Shandong，Shouguang chciken	SG	0.9969	5.68078	http://bigd.big.ac.cn/chickensd/	population genetic structure (NJ tree, PCA,ADMIXTURE ),Genome-wide selective sweep analysis,Genomic introgression analysis
ypt3190_L8_I026	Shandong，Shouguang chciken	SG	0.9979	5.48416	http://bigd.big.ac.cn/chickensd/	population genetic structure (NJ tree, PCA,ADMIXTURE ),Genome-wide selective sweep analysis,Genomic introgression analysis
ypt3191_L2_I041	Shandong，Shouguang chciken	SG	0.9968	5.79865	http://bigd.big.ac.cn/chickensd/	population genetic structure (NJ tree, PCA,ADMIXTURE ),Genome-wide selective sweep analysis,Genomic introgression analysis
ypt3193_L1_I027	Shandong，Shouguang chciken	SG	0.9977	5.83906	http://bigd.big.ac.cn/chickensd/	population genetic structure (NJ tree, PCA,ADMIXTURE ), Genome-wide selective sweep analysis, Genomic introgression analysis
ypt2808	Gallus gallus bankiva	GGB	0.9864	5.21148	http://bigd.big.ac.cn/chickensd/	Genomic introgression analysis
ypt2812	Gallus gallus bankiva	GGB	0.9947	5.39422	http://bigd.big.ac.cn/chickensd/	Genomic introgression analysis
ypt2819	Gallus gallus bankiva	GGB	0.9951	5.16974	http://bigd.big.ac.cn/chickensd/	Genomic introgression analysis
BKL2	Gallus gallus gallus	GGG	0.9935	4.7672	http://bigd.big.ac.cn/chickensd/	Genomic introgression analysis
ypt2813	Gallus gallus gallus	GGG	0.9961	5.71176	http://bigd.big.ac.cn/chickensd/	Genomic introgression analysis
ypt2814	Gallus gallus gallus	GGG	0.9964	5.39506	http://bigd.big.ac.cn/chickensd/	Genomic introgression analysis
ypt2815	Gallus gallus gallus	GGG	0.9964	5.49997	http://bigd.big.ac.cn/chickensd/	Genomic introgression analysis
ypt2816	Gallus gallus gallus	GGG	0.996	5.79873	http://bigd.big.ac.cn/chickensd/	Genomic introgression analysis
ypt2817	Gallus gallus gallus	GGG	0.997	5.39521	http://bigd.big.ac.cn/chickensd/	Genomic introgression analysis
Yt540	Gallus gallus jabouillei	GGJ	0.9955	20.5523	http://bigd.big.ac.cn/chickensd/	Genomic introgression analysis
19297	Gallus gallus jabouillei	GGJ	0.9964	8.09849	http://bigd.big.ac.cn/chickensd/	Genomic introgression analysis
20736	Gallus gallus jabouillei	GGJ	0.9954	10.4556	http://bigd.big.ac.cn/chickensd/	Genomic introgression analysis
SRR1182854_1	Gallus gallus jabouillei	GGJ	0.9957	14.8647	PRJNA973554	Genomic introgression analysis
ypt2785_1	Gallus gallus jabouillei	GGJ	0.9939	6.70382	http://bigd.big.ac.cn/chickensd/	Genomic introgression analysis
Xcelris_10	Gallus gallus murghi	GGM	0.9983	6.67273	http://bigd.big.ac.cn/chickensd/	Genomic introgression analysis
Xcelris_12	Gallus gallus murghi	GGM	0.9938	4.70055	http://bigd.big.ac.cn/chickensd/	Genomic introgression analysis
Xcelris_13	Gallus gallus murghi	GGM	0.997	5.03012	http://bigd.big.ac.cn/chickensd/	Genomic introgression analysis
Xcelris_14	Gallus gallus murghi	GGM	0.9963	4.17326	http://bigd.big.ac.cn/chickensd/	Genomic introgression analysis
Xcelris_101	Gallus gallus murghi	GGM	0.9978	5.26632	http://bigd.big.ac.cn/chickensd/	Genomic introgression analysis
Xcelris_104	Gallus gallus murghi	GGM	0.9901	5.36641	http://bigd.big.ac.cn/chickensd/	Genomic introgression analysis
Xcelris_105	Gallus gallus murghi	GGM	0.9937	3.99135	http://bigd.big.ac.cn/chickensd/	Genomic introgression analysis
Xcelris_112	Gallus gallus murghi	GGM	0.9963	6.01168	http://bigd.big.ac.cn/chickensd/	Genomic introgression analysis
Xcelris_113	Gallus gallus murghi	GGM	0.9975	4.33553	http://bigd.big.ac.cn/chickensd/	Genomic introgression analysis
Xcelris_120	Gallus gallus murghi	GGM	0.9948	5.90499	http://bigd.big.ac.cn/chickensd/	Genomic introgression analysis
Xcelris_128	Gallus gallus murghi	GGM	0.9931	7.27114	http://bigd.big.ac.cn/chickensd/	Genomic introgression analysis
Xcelris_129	Gallus gallus murghi	GGM	0.9939	6.20691	http://bigd.big.ac.cn/chickensd/	Genomic introgression analysis
Xcelris_137	Gallus gallus murghi	GGM	0.9978	3.54575	http://bigd.big.ac.cn/chickensd/	Genomic introgression analysis
Xcelris_141	Gallus gallus murghi	GGM	0.9955	3.8205	http://bigd.big.ac.cn/chickensd/	Genomic introgression analysis
Xcelris_142	Gallus gallus murghi	GGM	0.996	3.58883	http://bigd.big.ac.cn/chickensd/	Genomic introgression analysis
Xcelris_143	Gallus gallus murghi	GGM	0.9948	4.4109	http://bigd.big.ac.cn/chickensd/	Genomic introgression analysis
Xcelris_144	Gallus gallus murghi	GGM	0.996	5.40786	http://bigd.big.ac.cn/chickensd/	Genomic introgression analysis
Xcelris_219	Gallus gallus murghi	GGM	0.9975	44.9767	http://bigd.big.ac.cn/chickensd/	Genomic introgression analysis
Xcelris_221	Gallus gallus murghi	GGM	0.9971	3.36232	http://bigd.big.ac.cn/chickensd/	Genomic introgression analysis
Xcelris_174	Gallus gallus spadiceus	GGS	0.9951	5.56147	http://bigd.big.ac.cn/chickensd/	Genomic introgression analysis
Xcelris_175	Gallus gallus spadiceus	GGS	0.9935	3.62069	http://bigd.big.ac.cn/chickensd/	Genomic introgression analysis
Xcelris_176	Gallus gallus spadiceus	GGS	0.9921	3.44918	http://bigd.big.ac.cn/chickensd/	Genomic introgression analysis
ypt2889	Gallus gallus spadiceus	GGS	0.997	4.72085	http://bigd.big.ac.cn/chickensd/	Genomic introgression analysis
ypt2890_L3_I040	Gallus gallus spadiceus	GGS	0.9967	5.33052	http://bigd.big.ac.cn/chickensd/	Genomic introgression analysis
ypt2891_L3_I041	Gallus gallus spadiceus	GGS	0.9968	5.06873	http://bigd.big.ac.cn/chickensd/	Genomic introgression analysis
ypt2892	Gallus gallus spadiceus	GGS	0.9966	4.93912	http://bigd.big.ac.cn/chickensd/	Genomic introgression analysis
ypt2893_L3_I025	Gallus gallus spadiceus	GGS	0.9965	5.89751	http://bigd.big.ac.cn/chickensd/	Genomic introgression analysis
ypt2894	Gallus gallus spadiceus	GGS	0.9967	4.74667	http://bigd.big.ac.cn/chickensd/	Genomic introgression analysis
ypt2895_L3_I026	Gallus gallus spadiceus	GGS	0.996	5.67819	http://bigd.big.ac.cn/chickensd/	Genomic introgression analysis
ypt3002	Red junglefowl	GGS	0.9978	5.48548	http://bigd.big.ac.cn/chickensd/	Genomic introgression analysis
ypt3003	Red junglefowl	GGS	0.9979	6.23206	http://bigd.big.ac.cn/chickensd/	Genomic introgression analysis
ypt3006	Red junglefowl	GGS	0.9976	5.51927	http://bigd.big.ac.cn/chickensd/	Genomic introgression analysis
BLB1_L2_I007	Gallus varius	G.varius	0.9941	6.20393	http://bigd.big.ac.cn/chickensd/	population genetic structure (NJ tree), Genomic introgression analysis
BLB2_L2_I008	Gallus varius	G.varius	0.9936	5.451	http://bigd.big.ac.cn/chickensd/	Genomic introgression analysis
BLO1	Gallus varius	G.varius	0.9938	5.32841	http://bigd.big.ac.cn/chickensd/	Genomic introgression analysis
BLO11	Gallus varius	G.varius	0.9941	5.04935	http://bigd.big.ac.cn/chickensd/	Genomic introgression analysis
BLO15	Gallus varius	G.varius	0.9942	5.32712	http://bigd.big.ac.cn/chickensd/	Genomic introgression analysis
BLO2	Gallus varius	G.varius	0.9938	5.19282	http://bigd.big.ac.cn/chickensd/	Genomic introgression analysis
BLO3_L4_I022	Gallus varius	G.varius	0.9949	5.27708	http://bigd.big.ac.cn/chickensd/	Genomic introgression analysis
BOJA2	Gallus varius	G.varius	0.9922	4.83823	http://bigd.big.ac.cn/chickensd/	Genomic introgression analysis
BYW3_L3_I033	Gallus varius	G.varius	0.9945	5.95118	http://bigd.big.ac.cn/chickensd/	Genomic introgression analysis
BYW5_L2_I010	Gallus varius	G.varius	0.9943	5.3648	http://bigd.big.ac.cn/chickensd/	Genomic introgression analysis
ypt4001	Gallus sonnerattii	G.sonnerattii	0.9942	33.6755	http://bigd.big.ac.cn/chickensd/	Genomic introgression analysis
GLF-denovo	Gallus lafayetii	C.lafayetii	0.9949	32.8279	http://bigd.big.ac.cn/chickensd/	Genomic introgression analysis

## Sheet: Fst top1%
Table S2. The candidate genes of top 1% Fst
chrome	start	end	Fst	gene
2	27740001	27780000	0.384783	AGMO
2	27760001	27800000	0.369103	AGMO
2	28220001	28260000	0.366738	ISPD
2	28180001	28220000	0.34969	ISPD
2	28200001	28240000	0.347954	ISPD
2	27800001	27840000	0.346381	AGMO
1	65900001	65940000	0.344305	SOX5
1	65880001	65920000	0.34135	LOC121108360
1	65880001	65920000	0.34135	SOX5
2	27720001	27760000	0.340913	AGMO
2	28160001	28200000	0.332593	ISPD
2	27780001	27820000	0.319308	AGMO
2	27820001	27860000	0.315266	AGMO
34	40001	80000	0.298238	DDX23
34	40001	80000	0.298238	LOC121108097
34	40001	80000	0.298238	LOC107050029
34	40001	80000	0.298238	LOC107050028
1	65860001	65900000	0.275436	LOC121108360
1	65860001	65900000	0.275436	SOX5
2	28240001	28280000	0.267477	ISPD
1	65920001	65960000	0.262477	SOX5
2	27960001	28000000	0.239244	MEOX2
2	27940001	27980000	0.237764	MEOX2
24	6300001	6340000	0.233673	LOC121106484
24	6300001	6340000	0.233673	VWA5A2
24	6300001	6340000	0.233673	ALG9
1	65940001	65980000	0.223908	SOX5
1	55320001	55360000	0.220432	IGF1
24	6320001	6360000	0.216931	LOC121106484
24	6320001	6360000	0.216931	VWA5A2
24	6320001	6360000	0.216931	LOC107057437
2	27840001	27880000	0.212756	AGMO
2	28660001	28700000	0.211917	AHR1A
2	27980001	28020000	0.211782	MEOX2
2	27920001	27960000	0.211734	MEOX2
2	27920001	27960000	0.211734	AGMO
23	6000001	6040000	0.211513	MYOM3
23	6000001	6040000	0.211513	LOC121107463
23	6000001	6040000	0.211513	GRHL3
23	6000001	6040000	0.211513	IL22RA1
2	28680001	28720000	0.207137	AHR1A
23	6020001	6060000	0.205056	MYOM3
23	6020001	6060000	0.205056	LOC121107463
23	6020001	6060000	0.205056	IFNLR1
23	6020001	6060000	0.205056	GRHL3
23	6020001	6060000	0.205056	IL22RA1
23	5980001	6020000	0.205001	LBFABP
23	5980001	6020000	0.205001	SRSF10
23	5980001	6020000	0.205001	MYOM3
23	5980001	6020000	0.205001	GRHL3
34	3400001	3440000	0.203666	ADPRHL
34	3400001	3440000	0.203666	LOC121108114
34	3400001	3440000	0.203666	MARS
1	55300001	55340000	0.200419	IGF1
2	27200001	27240000	0.198559	ETV1
2	27540001	27580000	0.197408	DGKB
2	27180001	27220000	0.195866	ETV1
1	65840001	65880000	0.188166	SOX5
2	27900001	27940000	0.186773	AGMO
1	65960001	66000000	0.186397	SOX5
4	80660001	80700000	0.185261	GPR78
4	80660001	80700000	0.185261	CPZ
4	80700001	80740000	0.183227	CPZ
10	9100001	9140000	0.183034	LYSMD2
10	9100001	9140000	0.183034	SCG3
4	80680001	80720000	0.181433	CPZ
1	44940001	44980000	0.181375	SOCS2
1	44940001	44980000	0.181375	LOC107052933
1	44940001	44980000	0.181375	CRADD
10	9080001	9120000	0.176352	TMOD2
10	9080001	9120000	0.176352	LYSMD2
10	9080001	9120000	0.176352	SCG3
2	27860001	27900000	0.176249	AGMO
34	1320001	1360000	0.175972	LOC100857858
34	1320001	1360000	0.175972	PYM1
34	1320001	1360000	0.175972	DGKA
34	1320001	1360000	0.175972	PMEL
34	1320001	1360000	0.175972	CDK2
34	1320001	1360000	0.175972	RAB5B
34	1320001	1360000	0.175972	SUOX
34	1320001	1360000	0.175972	LOC107055405
34	1320001	1360000	0.175972	IKZF4
6	19940001	19980000	0.174702	ANKRD22
6	19940001	19980000	0.174702	LIPML4
6	19940001	19980000	0.174702	LIPML5
6	19940001	19980000	0.174702	STAMBPL1
34	1340001	1380000	0.174413	PMEL
34	1340001	1380000	0.174413	CDK2
34	1340001	1380000	0.174413	RAB5B
34	1340001	1380000	0.174413	SUOX
34	1340001	1380000	0.174413	RPS26
34	1340001	1380000	0.174413	IKZF4
34	1340001	1380000	0.174413	ERBB3
23	6040001	6080000	0.173388	LOC121107463
23	6040001	6080000	0.173388	IFNLR1
23	6040001	6080000	0.173388	GRHL3
34	1300001	1340000	0.172064	LMBR1L
34	1300001	1340000	0.172064	TUBA1A
34	1300001	1340000	0.172064	LOC100857858
34	1300001	1340000	0.172064	PYM1
34	1300001	1340000	0.172064	DGKA
34	1300001	1340000	0.172064	PMEL
34	1300001	1340000	0.172064	LOC107055405
34	1300001	1340000	0.172064	LOC100859737
4	1120001	1160000	0.171826	LOC107052104
4	1120001	1160000	0.171826	EDA
4	1120001	1160000	0.171826	WNT11B
3	110380001	110420000	0.17172	EVA1A
11	19520001	19560000	0.170991	GABARAPL2
11	19520001	19560000	0.170991	KARS
11	19520001	19560000	0.170991	TMEM231
11	19520001	19560000	0.170991	ADAT1
3	84860001	84900000	0.170568	EYS
4	1000001	1040000	0.170172	EFNB1
1	55340001	55380000	0.169677	IGF1
4	80720001	80760000	0.169393	CPZ
23	5960001	6000000	0.16917	HMGCL
23	5960001	6000000	0.16917	CNR2
23	5960001	6000000	0.16917	PNRC2
23	5960001	6000000	0.16917	LBFABP
23	5960001	6000000	0.16917	FUCA1
23	5960001	6000000	0.16917	SRSF10
23	5960001	6000000	0.16917	MYOM3
23	5960001	6000000	0.16917	GRHL3
6	19920001	19960000	0.167977	ANKRD22
6	19920001	19960000	0.167977	LIPML4
6	19920001	19960000	0.167977	LIPML5
1	150240001	150280000	0.16629	SLITRK6
3	84840001	84880000	0.16528	EYS
2	27520001	27560000	0.163051	DGKB
10	7580001	7620000	0.16297	ZNF280D
10	7580001	7620000	0.16297	TCF12
2	27220001	27260000	0.160615	ETV1
4	63640001	63680000	0.160487	SGCZ
3	110360001	110400000	0.159469	EVA1A
2	27480001	27520000	0.15778	DGKB
13	10800001	10840000	0.157679	CLINT1
4	980001	1020000	0.157516	EFNB1
1	44960001	45000000	0.15704	CRADD
5	50860001	50900000	0.156864	C14orf180
11	19500001	19540000	0.156533	CHST4
11	19500001	19540000	0.156533	KARS
11	19500001	19540000	0.156533	TERF2IP
11	19500001	19540000	0.156533	ADAT1
4	1100001	1140000	0.156413	EDA
4	1140001	1180000	0.155629	LOC107052104
4	1140001	1180000	0.155629	IGBP1
4	1140001	1180000	0.155629	P2RY4
4	1140001	1180000	0.155629	EDA
4	1140001	1180000	0.155629	WNT11B
4	1140001	1180000	0.155629	AWAT1
34	1600001	1640000	0.155437	NAB2
34	1600001	1640000	0.155437	STAT6
34	1600001	1640000	0.155437	LRP1
2	121780001	121820000	0.155366	RALYL
4	63660001	63700000	0.15515	SGCZ
3	110340001	110380000	0.154928	EVA1A
34	20001	60000	0.154832	WNT1
34	20001	60000	0.154832	ARF3
34	20001	60000	0.154832	FKBP11
34	20001	60000	0.154832	RND1
34	20001	60000	0.154832	DDX23
34	20001	60000	0.154832	LOC121108097
34	20001	60000	0.154832	LOC107050029
34	20001	60000	0.154832	CCDC65
34	3380001	3420000	0.154521	ADPRHL
34	3380001	3420000	0.154521	LOC121108114
34	3380001	3420000	0.154521	MARS
2	28640001	28680000	0.154517	AHR1A
2	28260001	28300000	0.154227	ISPD
2	27500001	27540000	0.153756	DGKB
11	19540001	19580000	0.1533	GABARAPL2
11	19540001	19580000	0.1533	CHST6
11	19540001	19580000	0.1533	TMEM231
11	19540001	19580000	0.1533	ADAT1
34	1280001	1320000	0.151588	LMBR1L
34	1280001	1320000	0.151588	TUBA1A
34	1280001	1320000	0.151588	KMT2D
34	1280001	1320000	0.151588	DHH
34	1280001	1320000	0.151588	LOC100859737
4	78640001	78680000	0.151405	EVC
4	78640001	78680000	0.151405	EVC2
10	9160001	9200000	0.151357	AP4E1
10	9160001	9200000	0.151357	GLDN
10	9160001	9200000	0.151357	TNFAIP8L3
8	26320001	26360000	0.150277	CYP2J23
8	26320001	26360000	0.150277	HOOK1
10	9140001	9180000	0.150189	SCG3
10	9140001	9180000	0.150189	AP4E1
10	9140001	9180000	0.150189	TNFAIP8L3
1	150220001	150260000	0.15018	SLITRK6
34	60001	100000	0.148951	LOC107050029
34	60001	100000	0.148951	CCNT1
34	60001	100000	0.148951	LOC107050028
34	60001	100000	0.148951	KANSL2
11	18720001	18760000	0.148198	WWP2
11	18720001	18760000	0.148198	PSMD7
11	18720001	18760000	0.148198	ZFHX3
11	19560001	19600000	0.148157	CHST6
11	19560001	19600000	0.148157	TMEM231
2	149140001	149180000	0.148036	LOC121109863
1	169240001	169280000	0.146622	SPRYD7
1	169240001	169280000	0.146622	TRIM13
1	169240001	169280000	0.146622	KCNRG
1	64960001	65000000	0.146204	PDE3A
11	340001	380000	0.146062	NDRG4
11	340001	380000	0.146062	GINS3
3	83240001	83280000	0.145951	ADGRB3
2	38280001	38320000	0.14577	NEK10
34	1620001	1660000	0.145386	LRP1
34	1	40000	0.144928	WNT1
34	1	40000	0.144928	ARF3
34	1	40000	0.144928	FKBP11
34	1	40000	0.144928	RND1
34	1	40000	0.144928	CCDC65
3	13740001	13780000	0.144899	PLCB4
2	27340001	27380000	0.144775	DGKB
1	65820001	65860000	0.144709	SOX5
3	85100001	85140000	0.144643	EYS
4	62440001	62480000	0.144288	MTUS1
4	78620001	78660000	0.144166	EVC2
2	141620001	141660000	0.144084	ZFAT
5	34060001	34100000	0.143975	NUBPL
31	840001	880000	0.143857	LOC107049387
31	840001	880000	0.143857	LOC121107836
31	840001	880000	0.143857	LOC121107803
31	840001	880000	0.143857	LOC121107842
31	820001	860000	0.143857	LOC107049387
31	820001	860000	0.143857	LOC121107836
31	820001	860000	0.143857	LOC121107840
4	63680001	63720000	0.143667	SGCZ
1	65800001	65840000	0.143628	SOX5
2	27880001	27920000	0.143179	AGMO
3	86000001	86040000	0.143023	KHDRBS2
1	169260001	169300000	0.142462	KCNRG
1	169260001	169300000	0.142462	LOC770248
8	26300001	26340000	0.141883	HOOK1
8	26300001	26340000	0.141883	FGGY
2	27240001	27280000	0.141675	ETV1
2	27240001	27280000	0.141675	DGKB
11	18780001	18820000	0.14097	ZFHX3
4	80640001	80680000	0.14081	GPR78
3	3140001	3180000	0.140305	PSME4
3	68720001	68760000	0.140249	HACE1
1	65780001	65820000	0.140045	SOX5
2	27560001	27600000	0.139995	DGKB
34	1500001	1540000	0.139891	STAT2
34	1500001	1540000	0.139891	APOF
34	1500001	1540000	0.139891	MIP
34	1500001	1540000	0.139891	LOC100857335
34	1500001	1540000	0.139891	RBMS2
34	1500001	1540000	0.139891	BAZ2A
34	1500001	1540000	0.139891	TIMELESS
34	1500001	1540000	0.139891	ATP5B
38	340001	380000	0.139835	LOC107050662
38	340001	380000	0.139835	SMARCA4
2	27440001	27480000	0.139246	DGKB
31	40001	80000	0.139136	LOC107049386
31	40001	80000	0.139136	LOC107050135
31	40001	80000	0.139136	LOC112531122
31	40001	80000	0.139136	LOC100857860
31	40001	80000	0.139136	LOC100857894
31	40001	80000	0.139136	LOC121108673
31	40001	80000	0.139136	LOC121108670
31	40001	80000	0.139136	LOC101747670
31	40001	80000	0.139136	LIG1
31	40001	80000	0.139136	MYBPC2
31	40001	80000	0.139136	FUZ
10	7560001	7600000	0.139125	TCF12
2	141600001	141640000	0.138764	ZFAT
3	84560001	84600000	0.13846	EYS
3	83220001	83260000	0.138365	ADGRB3
3	88960001	89000000	0.13806	CSMD1
4	1160001	1200000	0.13773	IGBP1
4	1160001	1200000	0.13773	P2RY4
4	1160001	1200000	0.13773	INPPL1
4	1160001	1200000	0.13773	ARR3
4	1160001	1200000	0.13773	WNT11B
4	1160001	1200000	0.13773	AWAT1
11	18800001	18840000	0.137686	ZFHX3
3	88980001	89020000	0.137329	CSMD1
24	6340001	6380000	0.137319	RIMBP3C
24	6340001	6380000	0.137319	LOC107057437
10	13000001	13040000	0.137249	ABHD2
2	26240001	26280000	0.136358	THSD7A
34	1660001	1700000	0.135915	LOC107050760
34	1660001	1700000	0.135915	LRP1
34	1660001	1700000	0.135915	R3HDM2
3	110400001	110440000	0.135682	EVA1A
11	360001	400000	0.135569	GINS3
11	360001	400000	0.135569	CCDC113
11	360001	400000	0.135569	CSNK2A2
10	9120001	9160000	0.1353	SCG3
10	9120001	9160000	0.1353	AP4E1
2	27280001	27320000	0.135282	DGKB
1	102740001	102780000	0.134799	APP
1	182180001	182220000	0.134443	DYNC2H1
3	87080001	87120000	0.134346	BMP5
2	79200001	79240000	0.133992	LOC770405
4	1020001	1060000	0.133911	EFNB1
2	27360001	27400000	0.133414	DGKB
1	27340001	27380000	0.1333	DOCK4
11	1380001	1420000	0.133296	FHOD1
11	1380001	1420000	0.133296	HSD11B2
11	1380001	1420000	0.133296	ATP6V0D1
11	1380001	1420000	0.133296	AGRP
3	82820001	82860000	0.133055	LMBRD1
1	147140001	147180000	0.13302	GPC6
3	85080001	85120000	0.132605	EYS
14	15200001	15240000	0.132491	LOC121106827
14	15200001	15240000	0.132491	ITGAD
33	60001	100000	0.132427	LOC107049262
33	60001	100000	0.132427	LOC769660
33	60001	100000	0.132427	ITGAD
11	18740001	18780000	0.132394	ZFHX3
1	55200001	55240000	0.132218	THL
6	14840001	14880000	0.131648	LRMDA
1	159460001	159500000	0.131632	PCDH9
31	60001	100000	0.131597	LOC100857894
31	60001	100000	0.131597	LOC121108670
31	60001	100000	0.131597	LOC121108676
31	60001	100000	0.131597	LOC107050652
31	60001	100000	0.131597	LOC101747670
31	60001	100000	0.131597	LIG1
31	60001	100000	0.131597	ZNF628
31	60001	100000	0.131597	LOC101747860
31	60001	100000	0.131597	FUZ
31	60001	100000	0.131597	LOC100857193
31	60001	100000	0.131597	LOC425238
1	45180001	45220000	0.131355	PLXNC1
1	45180001	45220000	0.131355	CEP83
1	45180001	45220000	0.131355	TMCC3
11	2960001	3000000	0.131289	NFATC3
6	14420001	14460000	0.131196	KCNMA1
1	102720001	102760000	0.130965	APP
1	182200001	182240000	0.130961	DCUN1D5
1	182200001	182240000	0.130961	DYNC2H1
10	9540001	9580000	0.130958	SEMA6D
3	87720001	87760000	0.130941	LOC121110159
3	87720001	87760000	0.130941	LRRC1
2	79000001	79040000	0.13076	ADCY2
3	87740001	87780000	0.130352	LRRC1
2	27380001	27420000	0.130347	DGKB
6	19960001	20000000	0.13023	LIPML4
6	19960001	20000000	0.13023	STAMBPL1
6	19960001	20000000	0.13023	ACTA2
2	27160001	27200000	0.129972	ETV1
35	280001	320000	0.129922	LOC112531456
35	280001	320000	0.129922	PCK2
35	280001	320000	0.129922	DCAF11
23	5900001	5940000	0.129625	MFSD2A
23	5900001	5940000	0.129625	PPT1
23	5900001	5940000	0.129625	TCEB3
23	5900001	5940000	0.129625	CAP1
23	5900001	5940000	0.129625	RPL11
11	19480001	19520000	0.129356	TAT
11	19480001	19520000	0.129356	CHST4
11	19480001	19520000	0.129356	KARS
11	19480001	19520000	0.129356	TERF2IP
5	34040001	34080000	0.129332	NUBPL
2	27460001	27500000	0.129216	DGKB
11	18700001	18740000	0.129109	WWP2
11	18700001	18740000	0.129109	PSMD7
11	18700001	18740000	0.129109	ZFHX3
1	167760001	167800000	0.128923	SIAH3
11	1360001	1400000	0.128822	SLC9A5
11	1360001	1400000	0.128822	FHOD1
11	1360001	1400000	0.128822	HSD11B2
11	1360001	1400000	0.128822	ATP6V0D1
1	159540001	159580000	0.128687	PCDH9
11	3220001	3260000	0.128649	SLC6A2
2	27400001	27440000	0.128609	DGKB
7	6740001	6780000	0.128549	PCBP3
7	6740001	6780000	0.128549	COL6A1
34	1640001	1680000	0.128269	LRP1
4	62420001	62460000	0.127455	MTUS1
1	14940001	14980000	0.127164	BCAP29
1	14940001	14980000	0.127164	DUS4L
4	80440001	80480000	0.12699	ACOX3
3	29140001	29180000	0.126874	DNAH8
11	300001	340000	0.126853	SLC7A6
11	300001	340000	0.126853	TLR21
11	300001	340000	0.126853	NDRG4
6	19900001	19940000	0.126818	TMEM72
6	19900001	19940000	0.126818	LIPML5
2	119160001	119200000	0.12679	ZFHX4
2	27260001	27300000	0.126603	DGKB
1	35180001	35220000	0.125993	IFNG
1	35180001	35220000	0.125993	IL26
15	12500001	12540000	0.125937	RBM19
1	102620001	102660000	0.125792	ATP5J
1	102620001	102660000	0.125792	GABPA
1	102620001	102660000	0.125792	JAM2
2	26220001	26260000	0.125725	THSD7A
3	110500001	110540000	0.125666	EVA1A
1	169220001	169260000	0.125631	SPRYD7
1	169220001	169260000	0.125631	TRIM13
1	169220001	169260000	0.125631	KCNRG
3	110480001	110520000	0.125496	EVA1A
2	38260001	38300000	0.125458	NEK10
1	149600001	149640000	0.124764	LOC121107648
26	900001	940000	0.124628	IGFN1
2	141580001	141620000	0.124546	ZFAT
10	9040001	9080000	0.124498	TMOD2
10	9040001	9080000	0.124498	TMOD3
23	6060001	6100000	0.124435	IFNLR1
23	6060001	6100000	0.124435	GRHL3
1	14960001	15000000	0.124149	BCAP29
1	14960001	15000000	0.124149	SLC26A4
1	44920001	44960000	0.124131	SOCS2
1	44920001	44960000	0.124131	LOC107052933
1	44920001	44960000	0.124131	MRPL42
1	44920001	44960000	0.124131	CRADD
2	26260001	26300000	0.124095	THSD7A
11	18760001	18800000	0.123877	ZFHX3
1	65400001	65440000	0.123818	BCAT1
1	65400001	65440000	0.123818	GOLT1B
1	21180001	21220000	0.12373	GRM8
11	18500001	18540000	0.123608	GAS8
11	18500001	18540000	0.123608	URAH
11	18500001	18540000	0.123608	CDH1
11	18500001	18540000	0.123608	DBNDD1
11	18500001	18540000	0.123608	CDH3
11	18500001	18540000	0.123608	TMCO7
35	500001	540000	0.123605	NEDD8
35	500001	540000	0.123605	REC8
35	500001	540000	0.123605	IPO4
11	3200001	3240000	0.12358	SLC6A2
13	140001	180000	0.123422	SRA1
13	140001	180000	0.123422	EIF4EBP3
13	140001	180000	0.123422	APBB3
13	140001	180000	0.123422	ANKHD1
15	11200001	11240000	0.123158	RASAL1
15	11200001	11240000	0.123158	RFC5
15	11200001	11240000	0.123158	WSB2
15	11200001	11240000	0.123158	KSR2
1	64980001	65020000	0.12283	PDE3A
1	159440001	159480000	0.122288	PCDH9
4	78660001	78700000	0.122144	EVC
4	78660001	78700000	0.122144	EVC2
11	2980001	3020000	0.122112	NFATC3
31	20001	60000	0.122013	LOC121107800
31	20001	60000	0.122013	CHIR-AB-487
31	20001	60000	0.122013	LOC107049386
31	20001	60000	0.122013	LOC107050135
31	20001	60000	0.122013	LOC112531122
31	20001	60000	0.122013	LOC100857860
31	20001	60000	0.122013	LOC121108673
31	20001	60000	0.122013	LOC101747670
31	20001	60000	0.122013	MYBPC2
31	20001	60000	0.122013	FUZ
2	149260001	149300000	0.121995	LOC112530987
2	149260001	149300000	0.121995	LOC107050955
3	55440001	55480000	0.121941	HBS1L
11	19460001	19500000	0.121941	MARVELD3
11	19460001	19500000	0.121941	TAT
11	19460001	19500000	0.121941	PHLPP2
11	19460001	19500000	0.121941	CHST4
1	162300001	162340000	0.121936	DIAPH3
4	26340001	26380000	0.121906	LOC101750230
6	14400001	14440000	0.121833	KCNMA1
2	26200001	26240000	0.121646	THSD7A
11	320001	360000	0.121471	TLR21
11	320001	360000	0.121471	NDRG4
11	320001	360000	0.121471	GINS3
1	40560001	40600000	0.12126	PPFIA2
3	13760001	13800000	0.121154	PLCB4
1	42860001	42900000	0.121116	C12orf29
1	42860001	42900000	0.121116	CEP290
2	30760001	30800000	0.121073	IL6
2	30760001	30800000	0.121073	LOC107052552
2	30760001	30800000	0.121073	TOMM7
11	10400001	10440000	0.121037	LOC415780
6	14960001	15000000	0.120902	LRMDA
1	74300001	74340000	0.120672	NTF3
6	14580001	14620000	0.120628	KCNMA1
7	6760001	6800000	0.120605	PCBP3
7	6760001	6800000	0.120605	COL6A1
1	14380001	14420000	0.120579	SYPL1
10	9180001	9220000	0.120572	GLDN
10	9180001	9220000	0.120572	TNFAIP8L3
2	121800001	121840000	0.120548	RALYL
1	93880001	93920000	0.12041	CADM2
4	1080001	1120000	0.120301	FAM155B
4	1080001	1120000	0.120301	EDA
1	39900001	39940000	0.12012	OTOGL
2	80820001	80860000	0.12009	COBL
5	5320001	5360000	0.119819	ELP4
31	980001	1020000	0.11975	LOC121107848
31	980001	1020000	0.11975	LOC121107904
31	980001	1020000	0.11975	LOC107055452
31	960001	1000000	0.11975	LOC121107848
31	960001	1000000	0.11975	LOC121107904
31	960001	1000000	0.11975	LOC121107864
3	55460001	55500000	0.11957	HBS1L
2	26400001	26440000	0.119362	THSD7A
1	14440001	14480000	0.119336	NAMPTP1
3	69820001	69860000	0.119243	GRIK2
1	57820001	57860000	0.119087	CHRM2
15	6260001	6300000	0.118998	ADAM20L
15	6260001	6300000	0.118998	ERP29
15	6260001	6300000	0.118998	TMEM116
15	6260001	6300000	0.118998	NAA25
6	14120001	14160000	0.118976	KCNMA1
1	93820001	93860000	0.118926	CADM2
13	10820001	10860000	0.118893	CLINT1
35	260001	300000	0.118853	PCK2
35	260001	300000	0.118853	DCAF11
1	149620001	149660000	0.11846	LOC121107648
13	11020001	11060000	0.118367	ITK
13	11020001	11060000	0.118367	MED7
1	65760001	65800000	0.118362	SOX5
11	4680001	4720000	0.118296	CHD9
2	60400001	60440000	0.118216	CD83
2	81860001	81900000	0.118199	VSTM2A
15	6280001	6320000	0.118169	ERP29
15	6280001	6320000	0.118169	TRAFD1
15	6280001	6320000	0.118169	HECTD4
15	6280001	6320000	0.118169	NAA25
2	141520001	141560000	0.118127	ZFAT
3	84920001	84960000	0.117793	EYS

## Sheet: π-Ratio top1%
Table S3. The candidate genes of top 1% π-Ratio
chrome	start	end	π-Ratio	gene
1	65900001	65940000	3.27304	SOX5
5	4060001	4100000	3.04272	KIF18A
5	3980001	4020000	2.89895	BDNF
31	580001	620000	2.82196	LOC112531052
31	580001	620000	2.82196	LOC101751153
31	580001	620000	2.82196	LOC107055449
31	380001	420000	2.7781	LOC121107875
31	380001	420000	2.7781	BTN3A3
31	380001	420000	2.7781	LOC121107837
31	380001	420000	2.7781	LOC121107841
2	27520001	27560000	2.74352	DGKB
22	300001	340000	2.70604	LOC101751070
22	300001	340000	2.70604	GKN2
22	300001	340000	2.70604	BMP10
22	300001	340000	2.70604	LOC124417064
2	27540001	27580000	2.67878	DGKB
24	6160001	6200000	2.67452	PTS
24	6160001	6200000	2.67452	IL18
24	6160001	6200000	2.67452	BCO2
24	6160001	6200000	2.67452	TEX12
1	65880001	65920000	2.67126	LOC121108360
1	65880001	65920000	2.67126	SOX5
1	136380001	136420000	2.62969	LIMS1
1	136380001	136420000	2.62969	LOC776067
31	360001	400000	2.55896	LOC121107875
31	360001	400000	2.55896	BTN3A3
31	360001	400000	2.55896	LOC121107837
31	360001	400000	2.55896	LOC121107841
31	560001	600000	2.5475	LOC112531052
31	560001	600000	2.5475	LOC101751153
5	3960001	4000000	2.53793	BDNF
31	400001	440000	2.50931	BTN3A3
31	400001	440000	2.50931	LOC121107837
31	400001	440000	2.50931	LOC121107841
31	520001	560000	2.45475	LOC101748848
31	520001	560000	2.45475	LOC112531052
31	520001	560000	2.45475	LOC101751912
27	5020001	5060000	2.43562	VPS25
27	5020001	5060000	2.43562	COA3
27	5020001	5060000	2.43562	CNTD1
27	5020001	5060000	2.43562	BECN1
27	5020001	5060000	2.43562	EZH1
27	5020001	5060000	2.43562	RAMP2
27	5020001	5060000	2.43562	WNK4
27	5020001	5060000	2.43562	PSME3
5	4080001	4120000	2.43046	KIF18A
5	4080001	4120000	2.43046	METTL15P1
35	20001	60000	2.39892	LOC121108710
35	20001	60000	2.39892	LOC121108717
35	20001	60000	2.39892	APEX1
35	20001	60000	2.39892	METTL3
35	20001	60000	2.39892	LOC112531056
35	20001	60000	2.39892	LOC112530995
35	20001	60000	2.39892	TEP1
35	20001	60000	2.39892	PIP4P1
35	20001	60000	2.39892	LOC100857358
31	500001	540000	2.39354	LOC101748848
31	500001	540000	2.39354	LOC101751912
31	540001	580000	2.38779	LOC101748848
31	540001	580000	2.38779	LOC112531052
31	540001	580000	2.38779	LOC101751153
5	4040001	4080000	2.36952	KIF18A
31	340001	380000	2.34349	LOC121107837
31	340001	380000	2.34349	LOC121107841
31	300001	340000	2.31145	BTN3A2
31	300001	340000	2.31145	LOC121107837
31	1260001	1300000	2.27214	LOC121107872
31	1260001	1300000	2.27214	LOC124417010
31	1260001	1300000	2.27214	LOC107049467
31	1260001	1300000	2.27214	DHDH
31	1260001	1300000	2.27214	LOC112531053
31	1260001	1300000	2.27214	LOC107049388
31	480001	520000	2.27083	LOC121107841
31	480001	520000	2.27083	LOC101751912
35	120001	160000	2.25175	SUPT16H
35	120001	160000	2.25175	LOC100857358
22	320001	360000	2.21848	BMP10
22	320001	360000	2.21848	LOC124417064
22	320001	360000	2.21848	ARHGAP25
33	1	40000	2.20173	LOC430596
33	1	40000	2.20173	LOC121108709
33	1	40000	2.20173	LOC107049262
31	120001	160000	2.18218	LOC769729
31	120001	160000	2.18218	LOC426820
31	120001	160000	2.18218	DMBT1
8	29460001	29500000	2.16098	RABGGTB
8	29460001	29500000	2.16098	SLC44A5
8	29460001	29500000	2.16098	MSH4
31	600001	640000	2.15777	LOC101751153
31	600001	640000	2.15777	LOC107055449
31	600001	640000	2.15777	LOC121107855
2	27500001	27540000	2.13012	DGKB
31	460001	500000	2.12597	LOC107049375
31	460001	500000	2.12597	LOC121107841
31	460001	500000	2.12597	LOC101751912
34	240001	280000	2.10947	SCN8A
33	1720001	1760000	2.10758	LOC112530851
33	1720001	1760000	2.10758	LOC121107978
33	1720001	1760000	2.10758	LOC121107976
33	1720001	1760000	2.10758	LOC107049221
33	1720001	1760000	2.10758	LOC107049234
31	220001	260000	2.09599	SULT2B1
31	220001	260000	2.09599	LOC121106432
31	220001	260000	2.09599	PIT54
31	280001	320000	2.09524	BTN3A2
31	280001	320000	2.09524	CD163L
31	280001	320000	2.09524	LOC121107837
31	240001	280000	2.09131	SULT2B1
31	240001	280000	2.09131	LOC121106432
31	240001	280000	2.09131	PIT54
31	240001	280000	2.09131	CD163L
34	2060001	2100000	2.09012	KRT75
34	2060001	2100000	2.09012	LOC426897
34	2060001	2100000	2.09012	KRT7
34	2060001	2100000	2.09012	KRT80
34	2060001	2100000	2.09012	BCDIN3D
31	640001	680000	2.08522	LOC121107849
31	640001	680000	2.08522	LOC121107855
31	640001	680000	2.08522	LOC101750771
34	1960001	2000000	2.08252	LOC431300
34	1960001	2000000	2.08252	LOC107055419
34	1960001	2000000	2.08252	LOC768978
3	69820001	69860000	2.08114	GRIK2
31	320001	360000	2.0779	LOC121107837
31	320001	360000	2.0779	LOC121107841
34	320001	360000	2.07283	DIP2B
34	2100001	2140000	2.06899	KRT80
34	2100001	2140000	2.06899	BCDIN3D
33	100001	140000	2.06577	LOC100858654
31	160001	200000	2.06438	LOC426820
31	160001	200000	2.06438	LOC426821
34	2120001	2160000	2.05849	BCDIN3D
34	2120001	2160000	2.05849	FAIM2
34	2080001	2120000	2.05749	KRT7
34	2080001	2120000	2.05749	KRT80
34	2080001	2120000	2.05749	BCDIN3D
31	1220001	1260000	2.05578	LOC112531053
31	1220001	1260000	2.05578	LOC107049388
8	29440001	29480000	2.05066	RABGGTB
8	29440001	29480000	2.05066	SLC44A5
34	2140001	2180000	2.04839	AQP2
34	2140001	2180000	2.04839	FAIM2
2	27860001	27900000	2.04205	AGMO
2	28160001	28200000	2.03484	ISPD
33	180001	220000	2.02943	LOC121107931
33	180001	220000	2.02943	LOC121107962
34	340001	380000	2.02659	DIP2B
34	340001	380000	2.02659	LARP4
31	180001	220000	2.02243	LOC769841
31	180001	220000	2.02243	LOC426820
31	180001	220000	2.02243	LOC426821
2	27880001	27920000	2.02182	AGMO
31	1240001	1280000	2.02133	LOC121107872
31	1240001	1280000	2.02133	LOC124417010
31	1240001	1280000	2.02133	LOC112531053
31	1240001	1280000	2.02133	LOC107049388
1	65920001	65960000	2.01883	SOX5
33	2200001	2240000	2.01852	LOC107049407
33	2200001	2240000	2.01852	LOC121107994
33	2200001	2240000	2.01852	LOC777021
33	2200001	2240000	2.01852	LOC429750
6	14940001	14980000	2.01744	LRMDA
31	1000001	1040000	2.01742	LOC107055452
31	1000001	1040000	2.01742	LOC107055460
31	420001	460000	2.01323	LOC107049375
31	420001	460000	2.01323	LOC121107837
31	420001	460000	2.01323	LOC121107841
34	1940001	1980000	2.00617	KRT71
34	1940001	1980000	2.00617	KRT75L2
34	1940001	1980000	2.00617	LOC431300
31	440001	480000	1.99564	LOC107049375
31	440001	480000	1.99564	LOC121107837
31	440001	480000	1.99564	LOC121107841
31	620001	660000	1.99377	LOC121107855
31	620001	660000	1.99377	LOC107055449
31	620001	660000	1.99377	LOC101750771
31	660001	700000	1.98803	LOC121107849
31	660001	700000	1.98803	LOC121107847
31	660001	700000	1.98803	LOC121107855
31	660001	700000	1.98803	LOC101750771
3	13740001	13780000	1.98155	PLCB4
33	2400001	2440000	1.9809	LOC107056251
33	2400001	2440000	1.9809	LOC107056249
33	2400001	2440000	1.9809	LOC429721
33	2400001	2440000	1.9809	LOC776232
1	102720001	102760000	1.97708	APP
33	3400001	3440000	1.97345	LOC121108039
33	3400001	3440000	1.97345	LOC777499
31	100001	140000	1.97053	LOC101748207
31	100001	140000	1.97053	SBK3
31	100001	140000	1.97053	LOC769729
31	100001	140000	1.97053	LOC101747860
31	100001	140000	1.97053	LOC425238
31	100001	140000	1.97053	DMBT1
34	300001	340000	1.96616	ATF1
34	300001	340000	1.96616	DIP2B
34	260001	300000	1.96106	TMPRSS12
34	260001	300000	1.96106	METTL7A
34	260001	300000	1.96106	SCN8A
8	29400001	29440000	1.95764	SLC44A5
8	29400001	29440000	1.95764	SLC44A5
8	29400001	29440000	1.95764	LHX8
34	2160001	2200000	1.95609	AQP2
34	2160001	2200000	1.95609	AQP5
34	2160001	2200000	1.95609	LOC100858942
31	1020001	1060000	1.95124	LOC121107857
31	1020001	1060000	1.95124	LOC107055460
33	2260001	2300000	1.95008	LOC107049223
33	2260001	2300000	1.95008	LOC100859218
33	1740001	1780000	1.94994	LOC121107978
33	1740001	1780000	1.94994	LOC107049244
33	1740001	1780000	1.94994	LOC107049221
33	1740001	1780000	1.94994	LOC107049234
31	1280001	1320000	1.94646	LOC107049467
31	1280001	1320000	1.94646	DHDH
31	1280001	1320000	1.94646	LOC107049468
31	1280001	1320000	1.94646	LOC427029
31	1280001	1320000	1.94646	LOC107049469
31	1280001	1320000	1.94646	LOC101748192
31	1280001	1320000	1.94646	LOC101748084
31	1280001	1320000	1.94646	CHMP2A
34	900001	940000	1.94103	HOXC13
33	160001	200000	1.94015	LOC112530854
33	160001	200000	1.94015	LOC121107931
33	160001	200000	1.94015	LOC121107962
33	2500001	2540000	1.93844	LOC112530880
22	280001	320000	1.93805	LOC101751070
22	280001	320000	1.93805	GKN2
22	280001	320000	1.93805	LOC124417064
22	280001	320000	1.93805	ANTXR1
33	3080001	3120000	1.93524	LOC121108028
33	3080001	3120000	1.93524	OR14J1L67
33	3080001	3120000	1.93524	LOC121108029
33	3080001	3120000	1.93524	LOC121107950
34	2040001	2080000	1.93456	KRT5
34	2040001	2080000	1.93456	KRT6A
34	2040001	2080000	1.93456	KRT75
34	2040001	2080000	1.93456	LOC426897
34	2040001	2080000	1.93456	KRT7
31	260001	300000	1.93304	BTN3A2
31	260001	300000	1.93304	CD163L
2	27900001	27940000	1.93291	AGMO
33	3000001	3040000	1.93179	LOC112530804
33	3000001	3040000	1.93179	LOC107049393
33	3000001	3040000	1.93179	LOC107056257
33	3000001	3040000	1.93179	LOC112530892
33	3000001	3040000	1.93179	LOC121108025
33	1840001	1880000	1.93174	LOC121107936
33	1840001	1880000	1.93174	LOC121107938
33	1840001	1880000	1.93174	LOC121107937
33	1840001	1880000	1.93174	LOC107049234
33	2640001	2680000	1.925	LOC121108007
33	2640001	2680000	1.925	LOC100858721
33	3380001	3420000	1.91517	LOC768747
33	3380001	3420000	1.91517	LOC121108037
33	3380001	3420000	1.91517	LOC121108038
33	2600001	2640000	1.91477	LOC121108004
33	2600001	2640000	1.91477	LOC112530882
33	2600001	2640000	1.91477	LOC121108005
33	2600001	2640000	1.91477	LOC121107946
33	2600001	2640000	1.91477	LOC100858457
33	2600001	2640000	1.91477	LOC121108006
34	1980001	2020000	1.91165	LOC431300
34	1980001	2020000	1.91165	LOC107055419
34	1980001	2020000	1.91165	LOC768978
34	1980001	2020000	1.91165	KRT75L4
1	136400001	136440000	1.90958	LOC776067
33	2320001	2360000	1.90776	LOC107056266
33	2320001	2360000	1.90776	LOC107056267
33	2320001	2360000	1.90776	LOC429522
33	2320001	2360000	1.90776	LOC777039
3	89420001	89460000	1.9045	CSMD1
34	2180001	2220000	1.90223	AQP5
34	2180001	2220000	1.90223	LOC100858942
34	2180001	2220000	1.90223	SLC4A8
34	2000001	2040000	1.89739	KRT5
34	2000001	2040000	1.89739	LOC107055419
34	2000001	2040000	1.89739	LOC768978
34	2000001	2040000	1.89739	KRT75L4
34	2000001	2040000	1.89739	KRT3
34	360001	400000	1.8973	DIP2B
34	360001	400000	1.8973	LARP4
33	3440001	3480000	1.89393	LOC100857475
33	2520001	2560000	1.89321	LOC121107947
33	2520001	2560000	1.89321	LOC121108002
31	140001	180000	1.89189	LOC426820
31	140001	180000	1.89189	DMBT1
33	3360001	3400000	1.89188	LOC112530842
33	3360001	3400000	1.89188	LOC768747
33	3360001	3400000	1.89188	LOC121108037
33	3360001	3400000	1.89188	LOC121108038
31	200001	240000	1.88779	LOC769841
31	200001	240000	1.88779	LOC426821
31	200001	240000	1.88779	LOC121106432
33	2300001	2340000	1.88722	LOC121107997
33	2300001	2340000	1.88722	LOC121107998
33	2300001	2340000	1.88722	LOC107056266
33	2300001	2340000	1.88722	LOC429522
33	2800001	2840000	1.88507	LOC426526
33	2800001	2840000	1.88507	LOC121108019
33	2340001	2380000	1.88446	LOC107056267
33	2340001	2380000	1.88446	LOC429522
33	2340001	2380000	1.88446	LOC121107999
33	2340001	2380000	1.88446	LOC777039
33	3220001	3260000	1.8789	LOC112530823
33	3220001	3260000	1.8789	LOC100857424
33	3220001	3260000	1.8789	LOC112530846
33	3220001	3260000	1.8789	LOC121108034
1	65860001	65900000	1.8787	LOC121108360
1	65860001	65900000	1.8787	SOX5
33	2480001	2520000	1.87644	LOC101752291
33	2480001	2520000	1.87644	LOC112530880
33	2420001	2460000	1.87292	LOC107056249
33	2420001	2460000	1.87292	LOC429721
33	2420001	2460000	1.87292	LOC776232
33	2420001	2460000	1.87292	LOC121108000
33	2420001	2460000	1.87292	LOC107049225
33	2620001	2660000	1.87145	LOC112530882
33	2620001	2660000	1.87145	LOC121108005
33	2620001	2660000	1.87145	LOC121107946
33	2620001	2660000	1.87145	LOC100858721
33	2620001	2660000	1.87145	LOC121108006
2	28180001	28220000	1.86953	ISPD
33	3300001	3340000	1.86813	LOC771911
33	3300001	3340000	1.86813	LOC121107956
33	3300001	3340000	1.86813	LOC430861
33	2540001	2580000	1.85607	LOC121107947
33	2540001	2580000	1.85607	LOC121108002
33	2540001	2580000	1.85607	LOC112530811
33	2540001	2580000	1.85607	LOC112530806
34	280001	320000	1.85466	TMPRSS12
34	280001	320000	1.85466	METTL7A
34	280001	320000	1.85466	ATF1
34	280001	320000	1.85466	DIP2B
34	280001	320000	1.85466	SCN8A
33	80001	120000	1.85391	LOC100858654
33	80001	120000	1.85391	LOC107049262
33	80001	120000	1.85391	LOC769660
33	2560001	2600000	1.85225	LOC112530811
33	2560001	2600000	1.85225	LOC112530806
33	2560001	2600000	1.85225	LOC121108003
34	1920001	1960000	1.85136	LOC112529929
34	1920001	1960000	1.85136	KRT75L1
34	1920001	1960000	1.85136	KRT71
34	1920001	1960000	1.85136	KRT75L2
33	2900001	2940000	1.84981	LOC100857884
33	2900001	2940000	1.84981	LOC112530853
33	2900001	2940000	1.84981	LOC121108020
33	3460001	3500000	1.84815	LOC100857475
34	2020001	2060000	1.84751	KRT5
34	2020001	2060000	1.84751	KRT6A
34	2020001	2060000	1.84751	KRT75
34	2020001	2060000	1.84751	KRT75L4
34	2020001	2060000	1.84751	KRT3
4	61100001	61140000	1.84363	MTNR1A
33	1760001	1800000	1.83789	LOC107049244
33	1760001	1800000	1.83789	LOC121107979
33	1760001	1800000	1.83789	LOC107049234
33	3320001	3360000	1.83687	LOC121107956
33	3320001	3360000	1.83687	LOC430861
33	3320001	3360000	1.83687	LOC777084
33	3320001	3360000	1.83687	LOC112530841
33	2700001	2740000	1.83497	LOC121108011
33	2700001	2740000	1.83497	LOC112530813
33	2700001	2740000	1.83497	LOC101748670
27	5040001	5080000	1.83239	COA3
27	5040001	5080000	1.83239	CNTD1
27	5040001	5080000	1.83239	BECN1
27	5040001	5080000	1.83239	WNK4
27	5040001	5080000	1.83239	PSME3
27	5040001	5080000	1.83239	AOC3
33	3180001	3220000	1.82755	LOC121107952
33	3180001	3220000	1.82755	LOC121108033
33	3180001	3220000	1.82755	LOC121108032
33	1560001	1600000	1.82647	LOC121107968
33	1560001	1600000	1.82647	LOC121107970
33	1020001	1060000	1.82531	LOC121107933
33	1020001	1060000	1.82531	LOC107049397
33	1020001	1060000	1.82531	LOC121107934
33	3520001	3560000	1.8218	LOC107056264
33	3520001	3560000	1.8218	LOC121108041
33	3520001	3560000	1.8218	LOC121108042
33	3520001	3560000	1.8218	LOC121108043
33	3520001	3560000	1.8218	LOC100858885
33	3520001	3560000	1.8218	LOC121107957
33	2580001	2620000	1.82163	LOC121108003
33	2580001	2620000	1.82163	LOC121108004
33	2580001	2620000	1.82163	LOC112530882
33	2580001	2620000	1.82163	LOC100858457
33	3560001	3600000	1.82075	LOC121107957
33	3560001	3600000	1.82075	LOC112530809
33	3560001	3600000	1.82075	LOC121108044
33	3560001	3600000	1.82075	LOC100857541
33	3560001	3600000	1.82075	LOC121108045
34	3320001	3360000	1.82038	LOC107049478
33	3200001	3240000	1.81892	LOC121107952
33	3200001	3240000	1.81892	LOC121108033
33	3200001	3240000	1.81892	LOC112530823
33	3200001	3240000	1.81892	LOC121108032
33	3200001	3240000	1.81892	LOC121108034
33	2280001	2320000	1.8187	LOC107049223
33	2280001	2320000	1.8187	LOC121107997
33	2280001	2320000	1.8187	LOC121107998
33	2280001	2320000	1.8187	LOC100859218
33	1900001	1940000	1.81772	LOC107056260
33	1900001	1940000	1.81772	OR14J1L81
33	1900001	1940000	1.81772	LOC112530884
33	1900001	1940000	1.81772	LOC121107982
34	420001	460000	1.81057	COX14
34	420001	460000	1.81057	GPD1
34	420001	460000	1.81057	SMARCD1
34	420001	460000	1.81057	LIMA1
34	420001	460000	1.81057	CERS5
34	500001	540000	1.80897	RACGAP1
34	400001	440000	1.80869	LIMA1
34	400001	440000	1.80869	CERS5
2	115960001	116000000	1.80728	SULF1
33	3420001	3460000	1.80663	LOC121108039
33	3420001	3460000	1.80663	LOC777499
33	140001	180000	1.80434	LOC112530854
3	13760001	13800000	1.80265	PLCB4
3	89400001	89440000	1.80052	CSMD1
33	3280001	3320000	1.79845	LOC121107954
33	3280001	3320000	1.79845	LOC771911
33	2780001	2820000	1.79662	LOC121108018
33	2780001	2820000	1.79662	LOC426526
33	2780001	2820000	1.79662	LOC121108019
35	220001	260000	1.79595	HNRNPC
35	220001	260000	1.79595	PSME1
35	220001	260000	1.79595	SUPT16H
35	220001	260000	1.79595	DCAF11
1	52800001	52840000	1.79442	LARGE1
33	2680001	2720000	1.79291	LOC121108008
33	2680001	2720000	1.79291	LOC121108010
33	2680001	2720000	1.79291	LOC121108011
33	2680001	2720000	1.79291	LOC112530813
33	2460001	2500000	1.78865	LOC101748553
33	2460001	2500000	1.78865	LOC101752291
34	2200001	2240000	1.7882	LOC100858942
34	2200001	2240000	1.7882	SLC4A8
34	2200001	2240000	1.7882	GALNT6
34	2200001	2240000	1.7882	LOC100858973
33	2880001	2920000	1.7873	LOC112530836
33	2880001	2920000	1.7873	LOC121108020
3	87720001	87760000	1.78556	LOC121110159
3	87720001	87760000	1.78556	LRRC1
33	2240001	2280000	1.78546	LOC121107995
33	2240001	2280000	1.78546	LOC100858379
33	2240001	2280000	1.78546	LOC121107996
33	2240001	2280000	1.78546	LOC121107945
33	2240001	2280000	1.78546	LOC107049223
2	27560001	27600000	1.78229	DGKB
1	97140001	97180000	1.78139	ROBO2
33	1880001	1920000	1.77697	LOC107056260
33	1880001	1920000	1.77697	LOC107049234
33	2220001	2260000	1.77635	LOC121107994
33	2220001	2260000	1.77635	LOC777021
33	2220001	2260000	1.77635	LOC121107995
33	2220001	2260000	1.77635	LOC100858379
33	2220001	2260000	1.77635	LOC121107996
33	2220001	2260000	1.77635	LOC121107945
33	2220001	2260000	1.77635	LOC429750
33	3500001	3540000	1.77623	LOC121108040
33	3500001	3540000	1.77623	LOC107049240
33	3500001	3540000	1.77623	LOC107056264
33	3500001	3540000	1.77623	LOC121108041
33	3500001	3540000	1.77623	LOC121108042
33	3340001	3380000	1.77502	LOC777084
33	3340001	3380000	1.77502	LOC112530841
33	3340001	3380000	1.77502	LOC112530842
33	1920001	1960000	1.77429	OR14J1L81
33	1920001	1960000	1.77429	LOC112530884
33	1920001	1960000	1.77429	LOC121107982
33	2180001	2220000	1.77424	LOC121107992
33	2180001	2220000	1.77424	LOC107049407
33	2180001	2220000	1.77424	LOC121107991
33	2180001	2220000	1.77424	LOC429750
33	3160001	3200000	1.77341	LOC112530844
33	3160001	3200000	1.77341	LOC121108032
35	200001	240000	1.77181	PSME1
35	200001	240000	1.77181	SUPT16H
33	1000001	1040000	1.77114	LOC121107933
1	97160001	97200000	1.76431	ROBO2
33	2820001	2860000	1.76387	LOC121107948
33	2820001	2860000	1.76387	LOC121108019
5	4100001	4140000	1.75978	KIF18A
5	4100001	4140000	1.75978	METTL15P1
33	1780001	1820000	1.75883	LOC121107979
33	1780001	1820000	1.75883	OR14J1L16
33	1780001	1820000	1.75883	LOC107049234
3	67960001	68000000	1.75781	ATG5
8	29420001	29460000	1.75496	SLC44A5
34	480001	520000	1.75138	RACGAP1
34	480001	520000	1.75138	ASIC1
33	1540001	1580000	1.75092	LOC121107968
37	1	40000	1.74959	LOC121108172
37	1	40000	1.74959	LOC121108158
37	1	40000	1.74959	LOC107057251
37	1	40000	1.74959	LOC121108739
37	1	40000	1.74959	LOC121108765
37	1	40000	1.74959	LOC124417572
37	1	40000	1.74959	LOC121108766
37	1	40000	1.74959	LOC107049550
37	1	40000	1.74959	LOC121108804
37	1	40000	1.74959	LOC121108737
37	1	40000	1.74959	LOC107057264
37	1	40000	1.74959	LOC107050685
37	1	40000	1.74959	LOC121108762
37	1	40000	1.74959	LOC121108758
37	1	40000	1.74959	LOC121108780
37	1	40000	1.74959	LOC121108764
37	1	40000	1.74959	LOC121108792
37	1	40000	1.74959	LOC121108799
37	1	40000	1.74959	LOC107049934
37	1	40000	1.74959	LOC121108760
37	1	40000	1.74959	LOC121108785
37	1	40000	1.74959	LOC112531453
37	1	40000	1.74959	LOC121108173
37	1	40000	1.74959	LOC107049816
37	1	40000	1.74959	LOC121108783
37	1	40000	1.74959	LOC107057287
37	1	40000	1.74959	LOC124417574
33	1040001	1080000	1.74788	LOC107049397
33	1040001	1080000	1.74788	LOC121107934
33	1040001	1080000	1.74788	LOC121107963
34	220001	260000	1.74379	TMDD1
34	220001	260000	1.74379	FIGNL2
34	220001	260000	1.74379	SCN8A
6	14920001	14960000	1.73984	LRMDA
3	25260001	25300000	1.7397	CAMKMT
33	2660001	2700000	1.73603	LOC121108007
33	2660001	2700000	1.73603	LOC121108008
33	2660001	2700000	1.73603	LOC121108010
33	3060001	3100000	1.73353	LOC112530831
33	3060001	3100000	1.73353	LOC121108027
33	3060001	3100000	1.73353	LOC121107949
33	3060001	3100000	1.73353	LOC121108028
33	1580001	1620000	1.7331	LOC121107970
33	1580001	1620000	1.7331	LOC100858567
33	1580001	1620000	1.7331	LOC121107971
33	2840001	2880000	1.73185	LOC121107948
33	2840001	2880000	1.73185	LOC776171
34	380001	420000	1.73156	LIMA1
34	380001	420000	1.73156	LARP4
11	18940001	18980000	1.72712	ZFHX3
33	2120001	2160000	1.72026	LOC100858353
34	520001	560000	1.71129	HDAC7
2	27920001	27960000	1.70997	MEOX2
2	27920001	27960000	1.70997	AGMO
33	1680001	1720000	1.70833	LOC121107973
33	1680001	1720000	1.70833	LOC107049398
33	1680001	1720000	1.70833	LOC121107974
33	1680001	1720000	1.70833	LOC121107975
33	1680001	1720000	1.70833	LOC107049234
2	27840001	27880000	1.70799	AGMO
3	23760001	23800000	1.70776	HAAO
33	3240001	3280000	1.7034	LOC100857424
33	3240001	3280000	1.7034	LOC112530846
33	3240001	3280000	1.7034	LOC121108035
33	3240001	3280000	1.7034	LOC121107953
1	97180001	97220000	1.70293	ROBO2
33	2380001	2420000	1.70118	LOC107056253
33	2380001	2420000	1.70118	LOC107056251
33	2380001	2420000	1.70118	LOC121107999
8	13260001	13300000	1.70101	F3
8	13260001	13300000	1.70101	ABCD3
8	13260001	13300000	1.70101	SLC44A3
33	2140001	2180000	1.69981	LOC100858353
33	2140001	2180000	1.69981	LOC107049210
33	2140001	2180000	1.69981	LOC121107943
33	2140001	2180000	1.69981	LOC121107944
33	2140001	2180000	1.69981	LOC121107991
2	54160001	54200000	1.69968	RAMP3
5	48440001	48480000	1.69469	DLK1
2	28200001	28240000	1.69265	ISPD
34	440001	480000	1.69244	COX14
34	440001	480000	1.69244	GPD1
34	440001	480000	1.69244	SMARCD1
34	440001	480000	1.69244	LOC107055396
34	440001	480000	1.69244	CERS5
34	440001	480000	1.69244	ASIC1
6	14880001	14920000	1.69068	LRMDA
33	1800001	1840000	1.69057	OR14J1L16
33	1800001	1840000	1.69057	LOC121107980
33	1800001	1840000	1.69057	LOC112530875
33	1800001	1840000	1.69057	LOC121107936
33	1800001	1840000	1.69057	LOC107049234
2	27480001	27520000	1.68451	DGKB
9	20120001	20160000	1.68439	LOC424998
4	22300001	22340000	1.68316	FSTL5
4	75320001	75360000	1.68299	LCORL
3	90420001	90460000	1.68066	MYOM2
33	3660001	3700000	1.67964	LOC112530876
33	3260001	3300000	1.67927	LOC112530846
33	3260001	3300000	1.67927	LOC121108035
33	3260001	3300000	1.67927	LOC121107954
33	3260001	3300000	1.67927	LOC121107953
6	14900001	14940000	1.67771	LRMDA
1	97200001	97240000	1.67712	ROBO2
24	6140001	6180000	1.67275	PLET1
24	6140001	6180000	1.67275	PTS
24	6140001	6180000	1.67275	BCO2
1	147900001	147940000	1.67002	GPC5
1	147380001	147420000	1.66874	GPC5
2	27200001	27240000	1.66675	ETV1
31	1040001	1080000	1.66558	LOC121107857
31	1040001	1080000	1.66558	LOC121107858
31	1040001	1080000	1.66558	LOC107055450
31	1040001	1080000	1.66558	LOC107055460
33	2980001	3020000	1.6653	LOC112530804
33	2980001	3020000	1.6653	LOC107049393
33	2980001	3020000	1.6653	LOC121108025
1	147360001	147400000	1.6618	GPC5
33	1600001	1640000	1.66164	LOC100858567
33	1600001	1640000	1.66164	LOC121107971
2	27340001	27380000	1.65788	DGKB
27	5060001	5100000	1.65765	G6PC
27	5060001	5100000	1.65765	AARSD1
27	5060001	5100000	1.65765	PTGES3L
27	5060001	5100000	1.65765	RPL27
27	5060001	5100000	1.65765	PSME3
27	5060001	5100000	1.65765	AOC3
27	5060001	5100000	1.65765	RUNDC1
33	1620001	1660000	1.65748	LOC107056248
33	1620001	1660000	1.65748	LOC776312
30	320001	360000	1.65634	AKAP8L
30	320001	360000	1.65634	WIZ
30	320001	360000	1.65634	AKAP8
30	320001	360000	1.65634	GIPC1
5	22760001	22800000	1.65338	C11orf49
33	2440001	2480000	1.6531	LOC121108000
33	2440001	2480000	1.6531	LOC101748553
33	2440001	2480000	1.6531	LOC107049225
1	102740001	102780000	1.65264	APP
23	6020001	6060000	1.65066	MYOM3
23	6020001	6060000	1.65066	LOC121107463
23	6020001	6060000	1.65066	IFNLR1
23	6020001	6060000	1.65066	GRHL3
23	6020001	6060000	1.65066	IL22RA1
38	500001	540000	1.65064	C5AR1
38	500001	540000	1.65064	DHX34
38	500001	540000	1.65064	LRFN3
33	3480001	3520000	1.64913	LOC121108040
33	3480001	3520000	1.64913	LOC107049240
33	1520001	1560000	1.6465	LOC121107967
33	3720001	3760000	1.64452	LOC107056259
39	40001	80000	1.64393	LOC112530942
39	40001	80000	1.64393	LOC107049971
39	40001	80000	1.64393	NXF1
39	40001	80000	1.64393	MRPL49
39	40001	80000	1.64393	TRPT1
39	40001	80000	1.64393	LOC121108808
39	40001	80000	1.64393	STIP1
39	40001	80000	1.64393	FLRT1
39	40001	80000	1.64393	LOC107049524
39	40001	80000	1.64393	FRMD8
39	40001	80000	1.64393	SCYL1
39	40001	80000	1.64393	LOC107051471
39	40001	80000	1.64393	LOC107050103
39	40001	80000	1.64393	CAPN1
8	23180001	23220000	1.64371	BEND5
3	90400001	90440000	1.64336	MYOM2
2	115980001	116020000	1.64016	SULF1
33	3580001	3620000	1.64013	LOC112530840
33	3580001	3620000	1.64013	LOC121107958
33	3580001	3620000	1.64013	LOC121108046
33	3580001	3620000	1.64013	LOC121108045
33	3580001	3620000	1.64013	LOC121108047
2	50360001	50400000	1.63904	SUGCT
33	1120001	1160000	1.6377	LOC121107965
4	80460001	80500000	1.63709	TRMT44
4	80460001	80500000	1.63709	ACOX3
11	18920001	18960000	1.63671	ZFHX3
32	40001	80000	1.6362	LOC121108689
32	40001	80000	1.6362	LOC121112685
32	40001	80000	1.6362	LOC121108698
32	40001	80000	1.6362	LOC112531391
32	40001	80000	1.6362	LOC112531394
32	40001	80000	1.6362	LOC107050249
32	40001	80000	1.6362	LOC112531368
32	40001	80000	1.6362	LOC107049147
32	40001	80000	1.6362	LOC121112692
32	40001	80000	1.6362	LOC112531409
32	40001	80000	1.6362	LOC112531397
32	40001	80000	1.6362	LOC121108682
32	40001	80000	1.6362	LOC112531388
32	40001	80000	1.6362	LOC107051372
32	40001	80000	1.6362	LOC124417568
32	40001	80000	1.6362	LOC121108702
32	40001	80000	1.6362	LOC107049189
32	40001	80000	1.6362	LOC112531381
33	3680001	3720000	1.63423	LOC121108049
33	3680001	3720000	1.63423	LOC121108050
4	78480001	78520000	1.63388	STK32B
33	3020001	3060000	1.63116	LOC107056257
33	3020001	3060000	1.63116	LOC112530892
33	3020001	3060000	1.63116	LOC112530829
33	3020001	3060000	1.63116	LOC107049243
33	3020001	3060000	1.63116	LOC121108026
3	83320001	83360000	1.63023	ADGRB3
1	97220001	97260000	1.62958	ROBO2
33	1940001	1980000	1.62846	LOC121107939
33	1940001	1980000	1.62846	LOC121107983
33	1940001	1980000	1.62846	LOC769617
33	1940001	1980000	1.62846	LOC121107982
33	2860001	2900000	1.62788	LOC112530836
33	2860001	2900000	1.62788	LOC776171
33	2860001	2900000	1.62788	LOC121108020
4	76900001	76940000	1.62779	BOD1L1
27	5140001	5180000	1.62518	BRCA1
27	5140001	5180000	1.62518	NBR1
33	240001	280000	1.62513	LOC121107932
31	1940001	1980000	1.6248	LOC107049967
31	1940001	1980000	1.6248	LOC107050651
31	1940001	1980000	1.6248	LOC124417459
31	1940001	1980000	1.6248	LOC121107894
31	1940001	1980000	1.6248	LOC121107814
31	1940001	1980000	1.6248	LOC107055386
8	29380001	29420000	1.62243	SLC44A5
8	29380001	29420000	1.62243	LHX8
8	29480001	29520000	1.62153	RABGGTB
8	29480001	29520000	1.62153	SGF29
8	29480001	29520000	1.62153	LOC424727
33	1060001	1100000	1.62142	LOC121107963
33	1060001	1100000	1.62142	LOC121107964
33	3600001	3640000	1.62127	LOC112530840
33	3600001	3640000	1.62127	LOC121107958
33	3600001	3640000	1.62127	LOC121108046
33	3600001	3640000	1.62127	LOC121108048
33	3600001	3640000	1.62127	LOC121108045
33	3600001	3640000	1.62127	LOC121108047
23	5980001	6020000	1.62123	LBFABP
23	5980001	6020000	1.62123	SRSF10
23	5980001	6020000	1.62123	MYOM3
23	5980001	6020000	1.62123	GRHL3
4	19980001	20020000	1.62043	NPY2R
1	57840001	57880000	1.62006	CHRM2
11	18880001	18920000	1.61893	ZFHX3
2	26080001	26120000	1.61891	PHF14
33	3620001	3660000	1.61694	LOC121108048
33	3620001	3660000	1.61694	LOC121107959
33	3620001	3660000	1.61694	OR14J1L112
33	3620001	3660000	1.61694	LOC121108047
33	2160001	2200000	1.61668	LOC107049210
33	2160001	2200000	1.61668	LOC121107943
33	2160001	2200000	1.61668	LOC121107944
33	2160001	2200000	1.61668	LOC121107992
33	2160001	2200000	1.61668	LOC121107991
3	67940001	67980000	1.61588	ATG5
34	3160001	3200000	1.61547	LOC107049479
2	27620001	27660000	1.61518	DGKB
33	1700001	1740000	1.61496	LOC121107974
33	1700001	1740000	1.61496	LOC121107975
33	1700001	1740000	1.61496	LOC112530851
33	1700001	1740000	1.61496	LOC121107976
33	1700001	1740000	1.61496	LOC107049234
1	42960001	43000000	1.61492	TMTC3
33	3140001	3180000	1.61475	LOC121108030
33	3140001	3180000	1.61475	LOC121108031
33	3140001	3180000	1.61475	LOC112530844
1	146980001	147020000	1.61416	GPC6
6	14840001	14880000	1.61157	LRMDA
11	10520001	10560000	1.61124	LSM14A
11	10520001	10560000	1.61124	SS18L2
11	10520001	10560000	1.61124	GARRE1
3	69840001	69880000	1.61087	GRIK2
33	2920001	2960000	1.61055	LOC100857884
33	2920001	2960000	1.61055	LOC112530853
33	2920001	2960000	1.61055	LOC121108021
6	14860001	14900000	1.60896	LRMDA
33	3640001	3680000	1.60885	LOC121107959
33	3640001	3680000	1.60885	OR14J1L112
33	3640001	3680000	1.60885	LOC112530876
1	65280001	65320000	1.60746	SLCO1A2
33	1480001	1520000	1.60594	LOC121107966
34	3300001	3340000	1.60461	LOC121106503
34	3300001	3340000	1.60461	LOC107049478
3	87740001	87780000	1.60005	LRRC1
33	2040001	2080000	1.59954	LOC121107988
33	2040001	2080000	1.59954	LOC121107989
33	2040001	2080000	1.59954	LOC121107990
33	2040001	2080000	1.59954	LOC100859329
33	2040001	2080000	1.59954	LOC112530888
33	2040001	2080000	1.59954	LOC121107941
33	2040001	2080000	1.59954	LOC121107940
33	2360001	2400000	1.59901	LOC107056253
33	2360001	2400000	1.59901	LOC121107999
33	2360001	2400000	1.59901	LOC777039
33	2720001	2760000	1.59785	LOC101748670
33	2720001	2760000	1.59785	LOC121108012
33	2720001	2760000	1.59785	LOC121108013
33	2720001	2760000	1.59785	LOC121108014
3	21960001	22000000	1.59301	RD3
3	21960001	22000000	1.59301	TRAF5
3	21960001	22000000	1.59301	RCOR3
1	159440001	159480000	1.5904	PCDH9
33	1660001	1700000	1.58929	LOC121107972
33	1660001	1700000	1.58929	LOC121107973
33	1660001	1700000	1.58929	LOC107049398
33	1660001	1700000	1.58929	LOC776312
33	1500001	1540000	1.58893	LOC121107966
33	1500001	1540000	1.58893	LOC121107967
34	460001	500000	1.58813	SMARCD1
34	460001	500000	1.58813	LOC107055396
34	460001	500000	1.58813	RACGAP1
34	460001	500000	1.58813	ASIC1
30	300001	340000	1.58622	AKAP8L
30	300001	340000	1.58622	WIZ
3	90440001	90480000	1.58581	MYOM2
4	61120001	61160000	1.58489	MTNR1A
33	3100001	3140000	1.5844	OR14J1L67
33	3100001	3140000	1.5844	LOC121108029
33	3100001	3140000	1.5844	LOC121107950
33	3100001	3140000	1.5844	LOC112530803
33	3100001	3140000	1.5844	LOC121108030
33	1640001	1680000	1.58372	LOC107056248
33	1640001	1680000	1.58372	LOC121107972
33	1640001	1680000	1.58372	LOC776312
10	20340001	20380000	1.58357	IQGAP3
1	65840001	65880000	1.58323	SOX5
33	1100001	1140000	1.58251	LOC121107965
6	19000001	19040000	1.58008	MAPK8
33	60001	100000	1.57968	LOC107049262
33	60001	100000	1.57968	LOC769660
2	115180001	115220000	1.57936	CPA6
38	520001	560000	1.57773	QPCTL
38	520001	560000	1.57773	FBXO46
38	520001	560000	1.57773	DHX34
38	520001	560000	1.57773	GIPR
38	520001	560000	1.57773	LRFN3
33	1860001	1900000	1.57678	LOC121107937
33	1860001	1900000	1.57678	LOC107049234
1	23620001	23660000	1.57581	TSPAN12
34	580001	620000	1.57477	TWIST3
34	580001	620000	1.57477	HDAC7
34	580001	620000	1.57477	SLC48A1
1	42860001	42900000	1.57443	C12orf29
1	42860001	42900000	1.57443	CEP290
1	151140001	151180000	1.57426	SLITRK1
1	151140001	151180000	1.57426	LOC124417335
1	159420001	159460000	1.57075	PCDH9
34	200001	240000	1.56872	TMDD1
34	200001	240000	1.56872	FIGNL2
34	200001	240000	1.56872	SCN8A
5	22740001	22780000	1.56369	ARFGAP2
5	22740001	22780000	1.56369	C11orf49
2	80580001	80620000	1.5623	GRB10
2	27440001	27480000	1.56209	DGKB
34	3260001	3300000	1.55968	LOC121108080
34	3260001	3300000	1.55968	LOC121108076
33	2020001	2060000	1.55935	LOC121107987
33	2020001	2060000	1.55935	LOC121107988
33	2020001	2060000	1.55935	LOC121107989
33	2020001	2060000	1.55935	LOC121107990
33	2020001	2060000	1.55935	LOC121107940
1	147880001	147920000	1.55881	GPC5
33	1960001	2000000	1.55839	LOC121107939
33	1960001	2000000	1.55839	LOC121107983
33	1960001	2000000	1.55839	LOC769617
33	1960001	2000000	1.55839	LOC112530835
33	1820001	1860000	1.55598	LOC121107980
33	1820001	1860000	1.55598	LOC121107936
33	1820001	1860000	1.55598	LOC121107938
33	1820001	1860000	1.55598	LOC107049234
33	1820001	1860000	1.55598	LOC112530875
4	80640001	80680000	1.55491	GPR78
27	5160001	5200000	1.55158	BRCA1
27	5160001	5200000	1.55158	NBR1
27	5160001	5200000	1.55158	MPP2
23	5960001	6000000	1.54875	HMGCL
23	5960001	6000000	1.54875	CNR2
23	5960001	6000000	1.54875	PNRC2
23	5960001	6000000	1.54875	LBFABP
23	5960001	6000000	1.54875	FUCA1
23	5960001	6000000	1.54875	SRSF10
23	5960001	6000000	1.54875	MYOM3
23	5960001	6000000	1.54875	GRHL3
2	28220001	28260000	1.54819	ISPD
11	18860001	18900000	1.5472	ZFHX3
34	180001	220000	1.54719	ACVRL1
34	180001	220000	1.54719	ANKRD33
34	180001	220000	1.54719	ACVR1B
34	180001	220000	1.54719	FIGNL2
33	1080001	1120000	1.54517	LOC121107964
33	1080001	1120000	1.54517	LOC121107965
30	340001	380000	1.54498	AKAP8L
30	340001	380000	1.54498	DNAJB1
30	340001	380000	1.54498	AKAP8
30	340001	380000	1.54498	GIPC1
30	340001	380000	1.54498	LOC107050163
1	65820001	65860000	1.54436	SOX5
34	1820001	1860000	1.54312	DNAJC22
34	1820001	1860000	1.54312	SPATS2
34	1820001	1860000	1.54312	ITGA7
34	1820001	1860000	1.54312	MCRS1
23	6000001	6040000	1.54253	MYOM3
23	6000001	6040000	1.54253	LOC121107463
23	6000001	6040000	1.54253	GRHL3
23	6000001	6040000	1.54253	IL22RA1
33	3700001	3740000	1.54082	LOC121108049
33	3700001	3740000	1.54082	LOC121108050
33	3700001	3740000	1.54082	LOC107056259

## Sheet: xpehh top1%
Table S4. The candidate genes of top 1% XPEHH
chrome	start	end	XPEHH	gene
1	65900001	65940000	7.23	SOX5
1	65880001	65920000	6.3	LOC121108360
1	65880001	65920000	6.3	SOX5
2	27540001	27580000	5.56	DGKB
1	65920001	65960000	5.53	SOX5
2	27520001	27560000	5.3	DGKB
4	1120001	1160000	5.12	LOC107052104
4	1120001	1160000	5.12	EDA
4	1120001	1160000	5.12	WNT11B
2	27500001	27540000	5.05	DGKB
1	65860001	65900000	5.05	LOC121108360
1	65860001	65900000	5.05	SOX5
4	1140001	1180000	4.97	LOC107052104
4	1140001	1180000	4.97	IGBP1
4	1140001	1180000	4.97	P2RY4
4	1140001	1180000	4.97	EDA
4	1140001	1180000	4.97	WNT11B
4	1140001	1180000	4.97	AWAT1
2	27560001	27600000	4.95	DGKB
2	27200001	27240000	4.76	ETV1
4	1100001	1140000	4.71	EDA
24	6120001	6160000	4.62	PLET1
2	28160001	28200000	4.6	ISPD
2	27620001	27660000	4.57	DGKB
2	27220001	27260000	4.54	ETV1
3	67960001	68000000	4.52	ATG5
4	80640001	80680000	4.5	GPR78
1	65280001	65320000	4.49	SLCO1A2
2	27980001	28020000	4.46	MEOX2
2	27600001	27640000	4.44	DGKB
2	28220001	28260000	4.35	ISPD
1	65260001	65300000	4.35	SLCO1A2
1	65260001	65300000	4.35	SLCO1B1
2	27720001	27760000	4.32	AGMO
2	27480001	27520000	4.26	DGKB
4	1160001	1200000	4.23	IGBP1
4	1160001	1200000	4.23	P2RY4
4	1160001	1200000	4.23	INPPL1
4	1160001	1200000	4.23	ARR3
4	1160001	1200000	4.23	WNT11B
4	1160001	1200000	4.23	AWAT1
4	1080001	1120000	4.22	FAM155B
4	1080001	1120000	4.22	EDA
2	27780001	27820000	4.22	AGMO
2	28200001	28240000	4.21	ISPD
2	27900001	27940000	4.19	AGMO
2	27740001	27780000	4.19	AGMO
27	3260001	3300000	4.18	SNF8
27	3260001	3300000	4.18	GIP
27	3260001	3300000	4.18	IGF2BP1
2	28180001	28220000	4.18	ISPD
1	65840001	65880000	4.14	SOX5
2	27760001	27800000	4.12	AGMO
6	11380001	11420000	4.1	DNA2
6	11380001	11420000	4.1	SLC25A16
6	11380001	11420000	4.1	TET1
2	27580001	27620000	4.08	DGKB
24	6140001	6180000	4	PLET1
24	6140001	6180000	4	PTS
24	6140001	6180000	4	BCO2
2	27960001	28000000	4	MEOX2
2	27800001	27840000	3.99	AGMO
4	80680001	80720000	3.93	CPZ
8	13260001	13300000	3.91	F3
8	13260001	13300000	3.91	ABCD3
8	13260001	13300000	3.91	SLC44A3
2	27880001	27920000	3.88	AGMO
3	25300001	25340000	3.86	CAMKMT
3	25280001	25320000	3.86	CAMKMT
4	80700001	80740000	3.84	CPZ
2	27820001	27860000	3.84	AGMO
13	10800001	10840000	3.81	CLINT1
3	25260001	25300000	3.79	CAMKMT
2	28240001	28280000	3.79	ISPD
3	13760001	13800000	3.78	PLCB4
2	27920001	27960000	3.78	MEOX2
2	27920001	27960000	3.78	AGMO
2	27840001	27880000	3.78	AGMO
2	27340001	27380000	3.76	DGKB
3	13780001	13820000	3.75	PLCB4
5	22740001	22780000	3.74	ARFGAP2
5	22740001	22780000	3.74	C11orf49
4	80660001	80700000	3.73	GPR78
4	80660001	80700000	3.73	CPZ
2	27320001	27360000	3.72	DGKB
2	27400001	27440000	3.7	DGKB
2	27240001	27280000	3.69	ETV1
2	27240001	27280000	3.69	DGKB
2	27180001	27220000	3.68	ETV1
1	65400001	65440000	3.67	BCAT1
1	65400001	65440000	3.67	GOLT1B
2	27380001	27420000	3.63	DGKB
12	7740001	7780000	3.63	CACNA2D3
1	65820001	65860000	3.61	SOX5
4	1060001	1100000	3.59	FAM155B
4	1060001	1100000	3.59	EDA
2	27280001	27320000	3.57	DGKB
2	27860001	27900000	3.56	AGMO
2	27300001	27340000	3.55	DGKB
11	18640001	18680000	3.54	NFAT5
11	18640001	18680000	3.54	LOC124417145
11	16500001	16540000	3.5	KLHL36
11	16500001	16540000	3.5	USP10
1	102620001	102660000	3.5	ATP5J
1	102620001	102660000	3.5	GABPA
1	102620001	102660000	3.5	JAM2
18	11140001	11180000	3.44	FADS6
18	11140001	11180000	3.44	FDXR
18	11140001	11180000	3.44	USH1G
18	11140001	11180000	3.44	GRIN2C
6	11400001	11440000	3.42	TET1
3	90420001	90460000	3.42	MYOM2
3	67940001	67980000	3.42	ATG5
5	22720001	22760000	3.41	DDB2
5	22720001	22760000	3.41	PACSIN3
5	22720001	22760000	3.41	ARFGAP2
5	22720001	22760000	3.41	C11orf49
3	260001	300000	3.4	PPP4R3B
3	260001	300000	3.4	PNPT1
3	260001	300000	3.4	CFAP36
2	27360001	27400000	3.4	DGKB
1	65940001	65980000	3.4	SOX5
3	67980001	68020000	3.38	ATG5
1	65340001	65380000	3.38	SLCO1A2
1	65340001	65380000	3.38	PYROXD1
1	65340001	65380000	3.38	RECQL
2	27260001	27300000	3.37	DGKB
2	27460001	27500000	3.35	DGKB
24	6160001	6200000	3.34	PTS
24	6160001	6200000	3.34	IL18
24	6160001	6200000	3.34	BCO2
24	6160001	6200000	3.34	TEX12
1	64980001	65020000	3.33	PDE3A
1	65540001	65580000	3.32	LOC121108351
4	80720001	80760000	3.27	CPZ
27	3280001	3320000	3.27	SNF8
27	3280001	3320000	3.27	ATP5G1
27	3280001	3320000	3.27	GIP
27	3280001	3320000	3.27	UBE2Z
27	3280001	3320000	3.27	CALCOCO2
27	3280001	3320000	3.27	IGF2BP1
3	25320001	25360000	3.25	CAMKMT
2	27440001	27480000	3.25	DGKB
1	65420001	65460000	3.25	BCAT1
2	80080001	80120000	3.22	VWC2
4	980001	1020000	3.21	EFNB1
1	65300001	65340000	3.2	IAPP
1	65300001	65340000	3.2	SLCO1A2
1	139420001	139460000	3.2	ARHGEF7
1	65120001	65160000	3.18	PDE3A
9	8840001	8880000	3.16	LOC107051846
2	50860001	50900000	3.15	GLI3
2	27940001	27980000	3.15	MEOX2
2	30440001	30480000	3.14	LOC101750420
2	30440001	30480000	3.14	CDCA7L
2	50840001	50880000	3.13	GLI3
2	27420001	27460000	3.13	DGKB
1	65140001	65180000	3.13	PDE3A
3	90400001	90440000	3.12	MYOM2
3	13740001	13780000	3.12	PLCB4
2	50800001	50840000	3.12	GLI3
3	74800001	74840000	3.11	MAP3K7
2	50820001	50860000	3.11	GLI3
3	81360001	81400000	3.09	KCNQ5
1	64420001	64460000	3.09	PLEKHA5
8	13280001	13320000	3.08	LOC107053966
8	13280001	13320000	3.08	ABCD3
3	90440001	90480000	3.08	MYOM2
3	87720001	87760000	3.08	LOC121110159
3	87720001	87760000	3.08	LRRC1
2	28260001	28300000	3.08	ISPD
1	65160001	65200000	3.06	SLCO1C1
1	65160001	65200000	3.06	PDE3A
1	145740001	145780000	3.06	HS6ST3
3	74820001	74860000	3.05	MAP3K7
3	8420001	8460000	3.02	LOC124416957
1	102600001	102640000	3.02	MRPL39
1	102600001	102640000	3.02	JAM2
1	65320001	65360000	3	IAPP
1	65320001	65360000	3	SLCO1A2
1	65320001	65360000	3	PYROXD1
11	16520001	16560000	3	CRISPLD2
11	16520001	16560000	3	USP10
4	80460001	80500000	2.99	TRMT44
4	80460001	80500000	2.99	ACOX3
11	18800001	18840000	2.97	ZFHX3
1	147900001	147940000	2.96	GPC5
9	12780001	12820000	2.94	ATP13A4
9	12780001	12820000	2.94	ATP13A5
6	11360001	11400000	2.94	RUFY2
6	11360001	11400000	2.94	DNA2
6	11360001	11400000	2.94	SLC25A16
6	11360001	11400000	2.94	TET1
3	87080001	87120000	2.94	BMP5
3	87740001	87780000	2.92	LRRC1
11	18620001	18660000	2.92	NFAT5
18	11160001	11200000	2.91	FADS6
18	11160001	11200000	2.91	OTOP3
18	11160001	11200000	2.91	USH1G
18	11160001	11200000	2.91	OTOP2
1	64400001	64440000	2.91	PLEKHA5
8	4740001	4780000	2.89	PRRC2C
4	61120001	61160000	2.89	MTNR1A
1	65240001	65280000	2.89	SLCO1B3
1	65240001	65280000	2.89	SLCO1B1
1	58220001	58260000	2.89	MTPN
12	7760001	7800000	2.89	CACNA2D3
3	13800001	13840000	2.87	PLCB4
12	7660001	7700000	2.87	CACNA2D3
11	10520001	10560000	2.84	LSM14A
11	10520001	10560000	2.84	SS18L2
11	10520001	10560000	2.84	GARRE1
2	115180001	115220000	2.83	CPA6
11	18600001	18640000	2.83	CYB5B
11	18600001	18640000	2.83	NFAT5
3	81380001	81420000	2.82	KCNQ5
2	98160001	98200000	2.81	TWSG1
2	98160001	98200000	2.81	RALBP1
13	17540001	17580000	2.81	LOC121106701
13	17540001	17580000	2.81	PPP2R2B
2	91540001	91580000	2.8	CYB5A
2	91540001	91580000	2.8	C18orf63
2	115100001	115140000	2.79	ARFGEF1
7	6300001	6340000	2.78	HDAC4
4	1000001	1040000	2.78	EFNB1
3	87060001	87100000	2.78	BMP5
10	20200001	20240000	2.78	MAP1A
10	20200001	20240000	2.78	PPIP5K1
11	18780001	18820000	2.77	ZFHX3
4	80440001	80480000	2.76	ACOX3
4	1020001	1060000	2.76	EFNB1
27	4520001	4560000	2.76	KRT23
27	4520001	4560000	2.76	KRT13
27	4520001	4560000	2.76	KRT24
27	4520001	4560000	2.76	LOC100857659
11	18840001	18880000	2.76	ZFHX3
4	1040001	1080000	2.75	FAM155B
1	65000001	65040000	2.75	PDE3A
8	15660001	15700000	2.74	SH3GLB1
8	15660001	15700000	2.74	CLCA1
8	13240001	13280000	2.74	F3
8	13240001	13280000	2.74	SLC44A3
3	76540001	76580000	2.74	SYNCRIP
1	66660001	66700000	2.74	ST8SIA1
10	6340001	6380000	2.74	THSD4
10	6340001	6380000	2.74	MPHOSPH10
8	24140001	24180000	2.73	FAM159A
8	24140001	24180000	2.73	LOC121111419
8	24140001	24180000	2.73	GPX7
8	24140001	24180000	2.73	ZYG11A
8	24140001	24180000	2.73	ZCCHC11
8	2000001	2040000	2.73	PTPRC
6	25480001	25520000	2.73	SORCS3
4	61140001	61180000	2.72	MTNR1A
4	44840001	44880000	2.72	ANTXR2
4	15040001	15080000	2.71	TENM1
3	90560001	90600000	2.7	ARHGEF10
2	32940001	32980000	2.7	JAZF1
11	19140001	19180000	2.7	ZFHX3
4	78300001	78340000	2.69	MSX1
1	65800001	65840000	2.69	SOX5
1	65100001	65140000	2.69	PDE3A
20	740001	780000	2.68	DLGAP4
1	66640001	66680000	2.67	ST8SIA1
9	7400001	7440000	2.66	EPHA4
1	35160001	35200000	2.66	IFNG
31	1240001	1280000	2.65	LOC121107872
31	1240001	1280000	2.65	LOC124417010
31	1240001	1280000	2.65	LOC112531053
31	1240001	1280000	2.65	LOC107049388
2	34400001	34440000	2.65	PLCL2
2	50880001	50920000	2.64	GLI3
2	30420001	30460000	2.64	LOC101750420
2	115080001	115120000	2.64	CSPP1
2	115080001	115120000	2.64	ARFGEF1
3	82320001	82360000	2.63	SDHAF4
3	82320001	82360000	2.63	SMAP1
23	5660001	5700000	2.63	HPCA
23	5660001	5700000	2.63	AK2
23	5660001	5700000	2.63	NDUFS5
23	5660001	5700000	2.63	RNF19B
23	5660001	5700000	2.63	AZIN2
9	8820001	8860000	2.62	LOC107051846
6	13280001	13320000	2.62	ZMIZ1
3	72640001	72680000	2.62	FUT9
2	50780001	50820000	2.62	GLI3
4	61100001	61140000	2.6	MTNR1A
2	98140001	98180000	2.6	PPP4R1
2	98140001	98180000	2.6	RALBP1
1	64960001	65000000	2.6	PDE3A
3	109800001	109840000	2.59	CD2AP
12	7680001	7720000	2.59	CACNA2D3
3	90580001	90620000	2.58	ARHGEF10
11	18820001	18860000	2.58	ZFHX3
27	3240001	3280000	2.56	PHOSPHO1
27	3240001	3280000	2.56	GNGT2
27	3240001	3280000	2.56	ABI3
27	3240001	3280000	2.56	IGF2BP1
2	22520001	22560000	2.56	LOC420552
2	22520001	22560000	2.56	ANKIB1
2	22520001	22560000	2.56	GATAD1
2	22520001	22560000	2.56	PEX1
2	22520001	22560000	2.56	ACCSL
1	65360001	65400000	2.56	PYROXD1
1	65360001	65400000	2.56	RECQL
1	65360001	65400000	2.56	GOLT1B
18	11000001	11040000	2.55	LRRC59
18	11000001	11040000	2.55	EME1
18	11000001	11040000	2.55	MRPL27
18	11000001	11040000	2.55	LOC422106
18	11000001	11040000	2.55	XYLT2
18	11000001	11040000	2.55	ACSF2
5	47260001	47300000	2.54	BCL11B
3	87800001	87840000	2.53	KLHL31
3	87800001	87840000	2.53	LOC421892
2	115120001	115160000	2.53	ARFGEF1
11	18860001	18900000	2.53	ZFHX3
11	18760001	18800000	2.53	ZFHX3
1	115560001	115600000	2.53	DMD
10	20180001	20220000	2.53	CKMT1B
10	20180001	20220000	2.53	PPIP5K1
7	6320001	6360000	2.52	HDAC4
6	13260001	13300000	2.52	ZMIZ1
3	86580001	86620000	2.52	DST
11	18660001	18700000	2.52	NQO1
11	18660001	18700000	2.52	NOB1
11	18660001	18700000	2.52	NFAT5
11	18660001	18700000	2.52	LOC124417145
11	18660001	18700000	2.52	WWP2
11	16480001	16520000	2.52	COTL1
11	16480001	16520000	2.52	KLHL36
11	16480001	16520000	2.52	USP10
8	23180001	23220000	2.51	BEND5
2	43620001	43660000	2.51	TRAK1
2	29100001	29140000	2.51	HDAC9
1	64440001	64480000	2.51	PLEKHA5
7	5300001	5340000	2.5	AGAP1
1	145760001	145800000	2.5	HS6ST3
24	6180001	6220000	2.49	IL18
24	6180001	6220000	2.49	SDHD
24	6180001	6220000	2.49	PIH1D2
24	6180001	6220000	2.49	DLAT
24	6180001	6220000	2.49	BCO2
24	6180001	6220000	2.49	TEX12
24	6180001	6220000	2.49	C11orf57
1	65560001	65600000	2.49	SOX5
1	23900001	23940000	2.49	KCND2
8	15640001	15680000	2.48	SELENOF
8	15640001	15680000	2.48	SH3GLB1
3	105820001	105860000	2.48	INTS9
3	105820001	105860000	2.48	EXTL3
27	4500001	4540000	2.48	KRT222
27	4500001	4540000	2.48	LOC121107692
27	4500001	4540000	2.48	KRT40
27	4500001	4540000	2.48	KRT23
1	139400001	139440000	2.48	ARHGEF7
8	4720001	4760000	2.47	MYOC
8	4720001	4760000	2.47	PRRC2C
8	4720001	4760000	2.47	VAMP4
4	34840001	34880000	2.47	GPRIN3
3	106540001	106580000	2.47	RP1L1
2	115140001	115180000	2.47	ARFGEF1
21	120001	160000	2.47	RCC2
21	120001	160000	2.47	PADI3
21	120001	160000	2.47	IGSF21
21	120001	160000	2.47	ARHGEF10L
18	10980001	11020000	2.47	LRRC59
18	10980001	11020000	2.47	EME1
18	10980001	11020000	2.47	CHAD
18	10980001	11020000	2.47	ACSF2
11	19120001	19160000	2.47	ZFHX3
11	18580001	18620000	2.47	NIP7
11	18580001	18620000	2.47	TMED6
11	18580001	18620000	2.47	TERF2
11	18580001	18620000	2.47	CYB5B
11	18580001	18620000	2.47	GCOG8
11	18580001	18620000	2.47	NFAT5
6	8500001	8540000	2.46	JMJD1C
4	15060001	15100000	2.46	TENM1
14	8660001	8700000	2.46	EEF2K
14	8660001	8700000	2.46	POLR3E
13	17560001	17600000	2.45	STK32A
13	17560001	17600000	2.45	PPP2R2B
21	100001	140000	2.44	IGSF21
21	100001	140000	2.44	ARHGEF10L
1	44660001	44700000	2.44	PLEKHG7
1	44660001	44700000	2.44	EEA1
1	144560001	144600000	2.44	LOC431250
1	144560001	144600000	2.44	UBAC2
1	138400001	138440000	2.44	MYO16
21	140001	180000	2.43	RCC2
21	140001	180000	2.43	PADI3
21	140001	180000	2.43	PADI1
21	140001	180000	2.43	ARHGEF10L
1	102960001	103000000	2.43	CYYR1
10	20240001	20280000	2.42	MAP1A
5	48440001	48480000	2.4	DLK1
3	90460001	90500000	2.4	MYOM2
23	6100001	6140000	2.4	RCAN3
23	6100001	6140000	2.4	IFNLR1
23	6100001	6140000	2.4	NIPAL3
23	6100001	6140000	2.4	GRHL3
1	64620001	64660000	2.4	AEBP2
1	29780001	29820000	2.4	PRICKLE1
1	29780001	29820000	2.4	PPHLN1
11	4880001	4920000	2.4	TOX3
3	109820001	109860000	2.39	CD2AP
2	50340001	50380000	2.39	SUGCT
12	7720001	7760000	2.39	CACNA2D3
4	74640001	74680000	2.38	SLIT2
3	87780001	87820000	2.38	LRRC1
3	87780001	87820000	2.38	LOC421892
2	53040001	53080000	2.38	CNTNAP2
10	20220001	20260000	2.38	MAP1A
10	20220001	20260000	2.38	PPIP5K1
3	240001	280000	2.37	PPP4R3B
3	240001	280000	2.37	CFAP36
18	11220001	11260000	2.37	MRPL58
18	11220001	11260000	2.37	ATP5H
18	11220001	11260000	2.37	HID1
18	11220001	11260000	2.37	CDR2L
18	11220001	11260000	2.37	LOC100859449
1	65180001	65220000	2.37	SLCO1C1
1	65180001	65220000	2.37	PDE3A
2	53120001	53160000	2.36	CNTNAP2
1	62300001	62340000	2.36	CALD1
1	147920001	147960000	2.36	GPC5
1	137500001	137540000	2.36	LAMP1
1	137500001	137540000	2.36	CUL4A
1	137500001	137540000	2.36	GRTP1
1	137480001	137520000	2.36	LAMP1
1	137480001	137520000	2.36	GRTP1
11	18740001	18780000	2.36	ZFHX3
8	15680001	15720000	2.35	CLCA1
8	15680001	15720000	2.35	CLCA2
8	15680001	15720000	2.35	ODF2L
3	8440001	8480000	2.35	LOC124416957
1	192200001	192240000	2.35	TENM4
1	147880001	147920000	2.35	GPC5
6	14180001	14220000	2.33	KCNMA1
1	192180001	192220000	2.33	TENM4
1	64460001	64500000	2.32	PLEKHA5
9	12760001	12800000	2.31	ATP13A4
5	22760001	22800000	2.31	C11orf49
5	11760001	11800000	2.31	FTL
3	51140001	51180000	2.31	ARID1B
2	80100001	80140000	2.31	VWC2
2	53060001	53100000	2.31	CNTNAP2
2	115160001	115200000	2.31	ARFGEF1
2	115160001	115200000	2.31	CPA6
2	113980001	114020000	2.31	LOC121113079
1	65740001	65780000	2.31	SOX5
13	17520001	17560000	2.31	LOC121106701
13	17520001	17560000	2.31	PPP2R2B
12	280001	320000	2.31	DUSP7
11	10540001	10580000	2.31	SS18L2
11	10540001	10580000	2.31	GARRE1
6	19000001	19040000	2.3	MAPK8
2	91560001	91600000	2.3	CYB5A
2	53020001	53060000	2.3	CNTNAP2
21	200001	240000	2.3	MRPS16
21	200001	240000	2.3	SLC45A1
21	200001	240000	2.3	ERRFI1
13	10820001	10860000	2.3	CLINT1
10	19240001	19280000	2.3	CORO2B
10	19240001	19280000	2.3	ANP32A
5	52480001	52520000	2.29	ESR2
3	91360001	91400000	2.29	FBXO25
3	106520001	106560000	2.29	RP1L1
2	53200001	53240000	2.29	CNTNAP2
1	97160001	97200000	2.29	ROBO2
1	65200001	65240000	2.29	SLCO1C1
1	65200001	65240000	2.29	SLCO1B3
3	41260001	41300000	2.28	SMOC2
2	53100001	53140000	2.28	CNTNAP2
21	80001	120000	2.28	IGSF21
1	64480001	64520000	2.28	PLEKHA5
14	4360001	4400000	2.28	PDAP1
14	4360001	4400000	2.28	PTCD1
14	4360001	4400000	2.28	CPSF4
14	4360001	4400000	2.28	ARPC1A
14	4360001	4400000	2.28	ARPC1B
14	4360001	4400000	2.28	BUD31
7	7200001	7240000	2.27	KMO
7	7200001	7240000	2.27	ITGB2
7	7200001	7240000	2.27	FAM207A
4	460001	500000	2.27	OPHN1
3	86480001	86520000	2.27	ZNF451
3	86480001	86520000	2.27	BEND6
3	76560001	76600000	2.27	SYNCRIP
2	80580001	80620000	2.27	GRB10
2	53300001	53340000	2.27	CNTNAP2
1	44440001	44480000	2.27	BTG1
1	115580001	115620000	2.27	DMD
9	7420001	7460000	2.26	EPHA4
6	13300001	13340000	2.26	ZMIZ1
3	81340001	81380000	2.26	KCNQ5
2	80600001	80640000	2.26	GRB10
2	53180001	53220000	2.26	CNTNAP2
1	66680001	66720000	2.26	ST8SIA1
1	65760001	65800000	2.26	SOX5
1	64640001	64680000	2.26	AEBP2
13	16120001	16160000	2.26	RAPGEF6
1	123920001	123960000	2.26	FRMPD4
27	5040001	5080000	2.25	COA3
27	5040001	5080000	2.25	CNTD1
27	5040001	5080000	2.25	BECN1
27	5040001	5080000	2.25	WNK4
27	5040001	5080000	2.25	PSME3
27	5040001	5080000	2.25	AOC3
1	45000001	45040000	2.25	CRADD
13	17340001	17380000	2.25	LOC121106697
10	8160001	8200000	2.25	UNC13C
4	63720001	63760000	2.24	SGCZ
3	67260001	67300000	2.24	SEC63
2	53280001	53320000	2.24	CNTNAP2
11	480001	520000	2.24	UMOD
11	480001	520000	2.24	ADGRG3
11	480001	520000	2.24	KATNB1
11	480001	520000	2.24	DRC7
11	480001	520000	2.24	ADGRG1

## Sheet: overlap
Table S5.Summary information of candidate genes shared by three methods and other focused candidate genes
chrome	start	end	gene	Fst	π-Ratio	XPEHH
2	27840001	27880000	AGMO	0.212756	1.70799	3.78
2	27920001	27960000	AGMO	0.211734	1.70997	3.78
2	27900001	27940000	AGMO	0.186773	1.93291	4.19
2	27860001	27900000	AGMO	0.176249	2.04205	3.56
2	27880001	27920000	AGMO	0.143179	2.02182	3.88
2	27540001	27580000	DGKB	0.197408	2.67878	5.56
2	27520001	27560000	DGKB	0.163051	2.74352	5.3
2	27480001	27520000	DGKB	0.15778	1.68451	4.26
2	27500001	27540000	DGKB	0.153756	2.13012	5.05
2	27340001	27380000	DGKB	0.144775	1.65788	3.76
2	27560001	27600000	DGKB	0.139995	1.78229	4.95
2	27440001	27480000	DGKB	0.139246	1.56209	3.25
2	27200001	27240000	ETV1	0.198559	1.66675	4.76
4	80640001	80680000	GPR78	0.14081	1.55491	4.5
2	28220001	28260000	ISPD	0.366738	1.54819	4.35
2	28180001	28220000	ISPD	0.34969	1.86953	4.18
2	28200001	28240000	ISPD	0.347954	1.69265	4.21
2	28160001	28200000	ISPD	0.332593	2.03484	4.6
1	65880001	65920000	LOC121108360	0.34135	2.67126	6.3
1	65860001	65900000	LOC121108360	0.275436	1.8787	5.05
3	87720001	87760000	LOC121110159	0.130941	1.78556	3.08
3	87720001	87760000	LRRC1	0.130941	1.78556	3.08
3	87740001	87780000	LRRC1	0.130352	1.60005	2.92
2	27920001	27960000	MEOX2	0.211734	1.70997	3.78
3	13740001	13780000	PLCB4	0.144899	1.98155	3.12
3	13760001	13800000	PLCB4	0.121154	1.80265	3.78
1	65900001	65940000	SOX5	0.344305	3.27304	7.23
1	65880001	65920000	SOX5	0.34135	2.67126	6.3
1	65920001	65960000	SOX5	0.262477	2.01883	5.53
1	65840001	65880000	SOX5	0.188166	1.58323	4.14
1	65820001	65860000	SOX5	0.144709	1.54436	3.61
1	65860001	65900000	SOX5	0.275436	1.8787	5.05
23	6000001	6040000	GRHL3	0.211513	1.54253	/
23	5960001	6000000	GRHL3	0.16917	1.54875	/
23	5980001	6020000	GRHL3	0.205001	1.62123	/
23	6020001	6060000	GRHL3	0.205056	1.65066	/
23	6040001	6080000	GRHL3	0.173388	/	/
23	6060001	6100000	GRHL3	0.124435	/	/
23	6100001	6140000	GRHL3	/	/	2.4
23	6020001	6060000	IFNLR1	0.205056	1.65066	/
23	6040001	6080000	IFNLR1	0.173388	/	/
23	6060001	6100000	IFNLR1	0.124435	/	/
23	6100001	6140000	IFNLR1	/	/	2.4
11	18740001	18780000	ZFHX3	0.132394	/	2.36
11	18760001	18800000	ZFHX3	0.123877	/	2.53
11	18780001	18820000	ZFHX3	0.14097	/	2.77
11	18800001	18840000	ZFHX3	0.137686	/	2.97
11	18860001	18900000	ZFHX3	/	1.5472	2.53
11	18720001	18760000	ZFHX3	0.148198	/	/
11	18700001	18740000	ZFHX3	0.129109	/	/
11	18940001	18980000	ZFHX3	/	1.72712	/
11	18920001	18960000	ZFHX3	/	1.63671	/
11	18880001	18920000	ZFHX3	/	1.61893	/
11	18840001	18880000	ZFHX3	/	/	2.76
11	19140001	19180000	ZFHX3	/	/	2.7
11	18820001	18860000	ZFHX3	/	/	2.58
11	19120001	19160000	ZFHX3	/	/	2.47
4	80440001	80480000	ACOX3	0.12699	/	2.76
4	80460001	80500000	ACOX3	/	1.63709	2.99
2	27820001	27860000	AGMO	0.315266	/	3.84
2	27800001	27840000	AGMO	0.346381	/	3.99
2	27760001	27800000	AGMO	0.369103	/	4.12
2	27740001	27780000	AGMO	0.384783	/	4.19
2	27780001	27820000	AGMO	0.319308	/	4.22
2	27720001	27760000	AGMO	0.340913	/	4.32
4	80720001	80760000	CPZ	0.169393	/	3.27
4	80660001	80700000	CPZ	0.185261	/	3.73
4	80700001	80740000	CPZ	0.183227	/	3.84
4	80680001	80720000	CPZ	0.181433	/	3.93
2	27460001	27500000	DGKB	0.129216	/	3.35
2	27260001	27300000	DGKB	0.126603	/	3.37
2	27360001	27400000	DGKB	0.133414	/	3.4
2	27280001	27320000	DGKB	0.135282	/	3.57
2	27380001	27420000	DGKB	0.130347	/	3.63
2	27240001	27280000	DGKB	0.141675	/	3.69
2	27400001	27440000	DGKB	0.128609	/	3.7
4	1080001	1120000	EDA	0.120301	/	4.22
4	1100001	1140000	EDA	0.156413	/	4.71
4	1140001	1180000	EDA	0.155629	/	4.97
4	1120001	1160000	EDA	0.171826	/	5.12
4	1020001	1060000	EFNB1	0.133911	/	2.76
4	1000001	1040000	EFNB1	0.170172	/	2.78
4	980001	1020000	EFNB1	0.157516	/	3.21
2	27180001	27220000	ETV1	0.195866	/	3.68
2	27240001	27280000	ETV1	0.141675	/	3.69
2	27220001	27260000	ETV1	0.160615	/	4.54
2	28260001	28300000	ISPD	0.154227	/	3.08
2	28240001	28280000	ISPD	0.267477	/	3.79
2	27940001	27980000	MEOX2	0.237764	/	3.15
2	27960001	28000000	MEOX2	0.239244	/	4
2	27980001	28020000	MEOX2	0.211782	/	4.46
1	65760001	65800000	SOX5	0.118362	/	2.26
1	65800001	65840000	SOX5	0.143628	/	2.69
1	65940001	65980000	SOX5	0.223908	/	3.4
1	44940001	44980000	CRADD	0.181375	/	/
1	44960001	45000000	CRADD	0.15704	/	/
1	44920001	44960000	CRADD	0.124131	/	/
1	45000001	45040000	CRADD	/	/	2.25
6	14420001	14460000	KCNMA1	0.131196	/	/
6	14400001	14440000	KCNMA1	0.121833	/	/
6	14580001	14620000	KCNMA1	0.120628	/	/
6	14120001	14160000	KCNMA1	0.118976	/	/
24	6160001	6200000	BCO2	/	2.67452	3.34
24	6140001	6180000	BCO2	/	1.67275	4
3	25260001	25300000	CAMKMT	/	1.7397	3.79
2	27620001	27660000	DGKB	/	1.61518	4.57
1	55320001	55360000	IGF1	0.220432	/	/
1	55300001	55340000	IGF1	0.200419	/	/
1	65960001	66000000	SOX5	0.186397	/	/
1	44940001	44980000	SOCS2	0.181375	/	/
1	55340001	55380000	IGF1	0.169677	/	/
1	150240001	150280000	SLITRK6	0.16629	/	/
34	20001	60000	WNT1	0.154832	/	/
1	150220001	150260000	SLITRK6	0.15018	/	/
34	1	40000	WNT1	0.144928	/	/
1	65780001	65820000	SOX5	0.140045	/	/
11	1380001	1420000	AGRP	0.133296	/	/
2	27160001	27200000	ETV1	0.129972	/	/
23	5900001	5940000	MFSD2A	0.129625	/	/
23	5900001	5940000	CAP1	0.129625	/	/
7	6740001	6780000	COL6A1	0.128549	/	/
1	44920001	44960000	SOCS2	0.124131	/	/
1	21180001	21220000	GRM8	0.12373	/	/
7	6760001	6800000	COL6A1	0.120605	/	/
6	14120001	14160000	KCNMA1	0.118976	/	/
5	3980001	4020000	BDNF	/	2.89895	/
5	3960001	4000000	BDNF	/	2.53793	/
4	75320001	75360000	LCORL	/	1.68299	/
1	151140001	151180000	SLITRK1	/	1.57426	/
2	27600001	27640000	DGKB	/	/	4.44
27	3260001	3300000	GIP	/	/	4.18
27	3260001	3300000	IGF2BP1	/	/	4.18
2	27580001	27620000	DGKB	/	/	4.08
3	25300001	25340000	CAMKMT	/	/	3.86
3	25280001	25320000	CAMKMT	/	/	3.86
2	27320001	27360000	DGKB	/	/	3.72
4	1060001	1100000	EDA	/	/	3.59
2	27300001	27340000	DGKB	/	/	3.55
27	3280001	3320000	GIP	/	/	3.27
27	3280001	3320000	IGF2BP1	/	/	3.27
3	25320001	25360000	CAMKMT	/	/	3.25
2	80080001	80120000	VWC2	/	/	3.22
2	50860001	50900000	GLI3	/	/	3.15
2	50840001	50880000	GLI3	/	/	3.13
2	27420001	27460000	DGKB	/	/	3.13
2	50800001	50840000	GLI3	/	/	3.12
2	50820001	50860000	GLI3	/	/	3.11
2	50880001	50920000	GLI3	/	/	2.64
2	50780001	50820000	GLI3	/	/	2.62
27	3240001	3280000	IGF2BP1	/	/	2.56
2	29100001	29140000	HDAC9	/	/	2.51
24	6180001	6220000	BCO2	/	/	2.49
1	65560001	65600000	SOX5	/	/	2.49
4	74640001	74680000	SLIT2	/	/	2.38
2	80100001	80140000	VWC2	/	/	2.31
1	65740001	65780000	SOX5	/	/	2.31

## Sheet: Fst-GO
Table S6. GO enrichment analysis on the candidate gene identified by top 1% Fst
Term	Database	ID	Input number	Background number	P-Value	Corrected P-Value	Input	Hyperlink
receptor-mediated endocytosis	Gene Ontology	GO:0006898	5	33	2.3e-05	0.020231	PPT1|AP4E1|LRP1|LMBR1L|CAP1	http://amigo.geneontology.org/amigo/term/GO:0006898
integral component of plasma membrane	Gene Ontology	GO:0005887	18	646	3.84e-05	0.020231	SLITRK6|SLC6A2|PCDH9|LMBR1L|ADCY2|JAM2|ERBB3|TLR21|BCAP29|MFSD2A|CHRM2|EDA|GRM8|MIP|SLC26A4|SEMA6D|PMEL|ADGRB3	http://amigo.geneontology.org/amigo/term/GO:0005887
positive regulation of transcription by RNA polymerase II	Gene Ontology	GO:0045944	19	779	0.00013	0.031966	ETV1|FHOD1|BMP5|NFATC3|WWP2|STAT2|KMT2D|WNT1|GRHL3|IGF1|TCF12|CCNT1|IKZF4|GABPA|ZFAT|SMARCA4|APP|MEOX2|SOX5	http://amigo.geneontology.org/amigo/term/GO:0045944
cytoplasm	Gene Ontology	GO:0005737	39	2299	0.000136	0.031966	ACTA2|TRIM13|EFNB1|WWP2|PYM1|ZFHX3|ALG9|SRSF10|ANKHD1|TNFAIP8L3|CRADD|MEOX2|NEDD8|HACE1|NAA25|DIAPH3|APBB3|LIG1|CDH1|RBM19|DBNDD1|SIAH3|HOOK1|MTUS1|CNR2|TERF2IP|KSR2|PHLPP2|CDH3|FHOD1|CYP2J23|ADCY2|SOCS2|WNT1|RND1|CDK2|THL|TCF12|ELP4	http://amigo.geneontology.org/amigo/term/GO:0005737
nucleus	Gene Ontology	GO:0005634	41	2478	0.000152	0.031966	KARS|EFNB1|WWP2|PNRC2|RFC5|ZFHX4|ZFHX3|KHDRBS2|NFATC3|SRSF10|CCNT1|SMARCA4|CRADD|MEOX2|SOX5|NEDD8|HACE1|ZNF628|STAT2|GRHL3|CHD9|PPT1|TIMELESS|EVC2|APBB3|LIG1|RBM19|PLCB4|DIAPH3|PSME4|MTUS1|TERF2IP|ZFAT|ETV1|ZNF280D|RALYL|CDK2|SRA1|TCF12|GABPA|NAB2	http://amigo.geneontology.org/amigo/term/GO:0005634
plasma membrane	Gene Ontology	GO:0005886	28	1580	0.000692	0.121397	MYOM3|SLC6A2|EFNB1|TNFAIP8L3|SLC9A5|NUBPL|RND1|RASAL1|MIP|KANSL2|CNR2|STAT2|INPPL1|GLDN|DHH|FAM155B|CLINT1|DGKB|KSR2|DGKA|RAB5B|DOCK4|LMBRD1|EDA|APP|MRPL42|COBL|GRIK2	http://amigo.geneontology.org/amigo/term/GO:0005886
negative regulation of neuron apoptotic process	Gene Ontology	GO:0043524	5	77	0.000906	0.123166	ERBB3|GRIK2|NTF3|IGF1|PPT1	http://amigo.geneontology.org/amigo/term/GO:0043524
modulation of chemical synaptic transmission	Gene Ontology	GO:0050804	4	44	0.000936	0.123166	DGKB|GRIK2|NTF3|PLCB4	http://amigo.geneontology.org/amigo/term/GO:0050804
regulation of multicellular organism growth	Gene Ontology	GO:0040014	3	21	0.001293	0.12803	APP|IGF1|MFSD2A	http://amigo.geneontology.org/amigo/term/GO:0040014
extracellular space	Gene Ontology	GO:0005615	16	731	0.001359	0.12803	KARS|ERBB3|BMP5|NTF3|GLDN|IFNG|PPT1|WNT1|DHH|IL6|CPZ|IGF1|COL6A1|SEMA6D|APOF|APP	http://amigo.geneontology.org/amigo/term/GO:0005615
lipid catabolic process	Gene Ontology	GO:0016042	4	50	0.001458	0.12803	PCK2|PPT1|PLCB4|LIPML5	http://amigo.geneontology.org/amigo/term/GO:0016042
ciliary membrane	Gene Ontology	GO:0060170	3	22	0.001459	0.12803	EVC|TMEM231|EVC2	http://amigo.geneontology.org/amigo/term/GO:0060170
smoothened signaling pathway	Gene Ontology	GO:0007224	4	55	0.002025	0.128114	EVC|TMEM231|EVC2|DHH	http://amigo.geneontology.org/amigo/term/GO:0007224
positive regulation of smooth muscle cell migration	Gene Ontology	GO:0014911	2	6	0.00221	0.128114	SEMA6D|IGF1	http://amigo.geneontology.org/amigo/term/GO:0014911
positive regulation of insulin-like growth factor receptor signaling pathway	Gene Ontology	GO:0043568	2	6	0.00221	0.128114	WNT1|IGF1	http://amigo.geneontology.org/amigo/term/GO:0043568
myosin filament	Gene Ontology	GO:0032982	2	6	0.00221	0.128114	ACTA2|MYBPC2	http://amigo.geneontology.org/amigo/term/GO:0032982
positive regulation of smoothened signaling pathway	Gene Ontology	GO:0045880	3	26	0.002257	0.128114	GAS8|EVC|DYNC2H1	http://amigo.geneontology.org/amigo/term/GO:0045880
activation of MAPK activity	Gene Ontology	GO:0000187	4	57	0.00229	0.128114	KARS|NTF3|IGF1|ERP29	http://amigo.geneontology.org/amigo/term/GO:0000187
pointed-end actin filament capping	Gene Ontology	GO:0051694	2	7	0.002825	0.128114	TMOD3|TMOD2	http://amigo.geneontology.org/amigo/term/GO:0051694
establishment of centrosome localization	Gene Ontology	GO:0051660	2	7	0.002825	0.128114	FHOD1|CEP83	http://amigo.geneontology.org/amigo/term/GO:0051660
positive regulation of transcription of nucleolar large rRNA by RNA polymerase I	Gene Ontology	GO:1901838	2	7	0.002825	0.128114	SMARCA4|MARS	http://amigo.geneontology.org/amigo/term/GO:1901838
smooth endoplasmic reticulum	Gene Ontology	GO:0005790	2	7	0.002825	0.128114	APP|PLCB4	http://amigo.geneontology.org/amigo/term/GO:0005790
muscle contraction	Gene Ontology	GO:0006936	3	29	0.003003	0.128114	MYOM3|TMOD3|TMOD2	http://amigo.geneontology.org/amigo/term/GO:0006936
positive regulation of dendrite development	Gene Ontology	GO:1900006	2	8	0.00351	0.128114	COBL|BMP5	http://amigo.geneontology.org/amigo/term/GO:1900006
neuron remodeling	Gene Ontology	GO:0016322	2	8	0.00351	0.128114	APP|ADGRB3	http://amigo.geneontology.org/amigo/term/GO:0016322
startle response	Gene Ontology	GO:0001964	2	8	0.00351	0.128114	SLITRK6|CSMD1	http://amigo.geneontology.org/amigo/term/GO:0001964
ATP-dependent microtubule motor activity, minus-end-directed	Gene Ontology	GO:0008569	2	8	0.00351	0.128114	DNAH8|DYNC2H1	http://amigo.geneontology.org/amigo/term/GO:0008569
integral component of membrane	Gene Ontology	GO:0016021	37	2565	0.003796	0.128114	MYOM3|TRIM13|EFNB1|FKBP11|AGMO|VSTM2A|EVC|GOLT1B|CSMD1|MIP|AWAT1|TMEM116|TOMM7|CNR2|CYP2J23|CD83|KCNMA1|EVC2|TMCC3|ALG9|SGCZ|EVA1A|CDH1|LMBRD1|CADM2|NTF3|GPR78|SLC9A5|ANKRD22|ZFAT|CDH3|P2RY4|CHST6|SYPL1|LRP1|APP|TMEM231	http://amigo.geneontology.org/amigo/term/GO:0016021
positive regulation of NIK/NF-kappaB signaling	Gene Ontology	GO:1901224	3	32	0.003885	0.128114	APP|EDA|TERF2IP	http://amigo.geneontology.org/amigo/term/GO:1901224
regulation of transcription by RNA polymerase II	Gene Ontology	GO:0006357	10	396	0.004109	0.128114	NEDD8|ETV1|GRHL3|ZFHX4|ZNF280D|MED7|CCNT1|GABPA|ELP4|SRA1	http://amigo.geneontology.org/amigo/term/GO:0006357
positive regulation of calcineurin-NFAT signaling cascade	Gene Ontology	GO:0070886	2	9	0.004264	0.128114	ERBB3|IGF1	http://amigo.geneontology.org/amigo/term/GO:0070886
striated muscle thin filament	Gene Ontology	GO:0005865	2	9	0.004264	0.128114	TMOD3|TMOD2	http://amigo.geneontology.org/amigo/term/GO:0005865
Golgi apparatus	Gene Ontology	GO:0005794	12	534	0.00434	0.128114	PNRC2|NAA25|INPPL1|PPT1|APP|DOCK4|GAS8|CLINT1|CEP83|DYNC2H1|SEMA6D|PMEL	http://amigo.geneontology.org/amigo/term/GO:0005794
positive regulation of gene expression	Gene Ontology	GO:0010628	6	162	0.004386	0.128114	ACTA2|ERBB3|EDA|VSTM2A|RPL11|ERP29	http://amigo.geneontology.org/amigo/term/GO:0010628
positive regulation of NF-kappaB transcription factor activity	Gene Ontology	GO:0051092	4	71	0.004834	0.128114	EDA|APP|TRIM13|TERF2IP	http://amigo.geneontology.org/amigo/term/GO:0051092
positive regulation of glycolytic process	Gene Ontology	GO:0045821	2	10	0.005087	0.128114	APP|IGF1	http://amigo.geneontology.org/amigo/term/GO:0045821
isopeptidase activity	Gene Ontology	GO:0070122	2	10	0.005087	0.128114	STAMBPL1|PSMD7	http://amigo.geneontology.org/amigo/term/GO:0070122
insulin-like growth factor receptor binding	Gene Ontology	GO:0005159	2	10	0.005087	0.128114	IGF1|SOCS2	http://amigo.geneontology.org/amigo/term/GO:0005159
glycerolipid metabolic process	Gene Ontology	GO:0046486	2	10	0.005087	0.128114	DGKB|DGKA	http://amigo.geneontology.org/amigo/term/GO:0046486
aminoacyl-tRNA synthetase multienzyme complex	Gene Ontology	GO:0017101	2	10	0.005087	0.128114	KARS|MARS	http://amigo.geneontology.org/amigo/term/GO:0017101
positive regulation of cell death	Gene Ontology	GO:0010942	2	10	0.005087	0.128114	TRIM13|LRP1	http://amigo.geneontology.org/amigo/term/GO:0010942
RNA polymerase II cis-regulatory region sequence-specific DNA binding	Gene Ontology	GO:0000978	10	409	0.00511	0.128114	ETV1|NFATC3|STAT2|GRHL3|ZFHX4|APP|ZFHX3|TCF12|GABPA|MEOX2	http://amigo.geneontology.org/amigo/term/GO:0000978
endocytosis	Gene Ontology	GO:0006897	5	118	0.005325	0.128416	RAB5B|LRP1|APP|INPPL1|CLINT1	http://amigo.geneontology.org/amigo/term/GO:0006897
adenylate cyclase-activating G protein-coupled receptor signaling pathway	Gene Ontology	GO:0007189	4	74	0.005555	0.128416	CNR2|GPR78|ADCY2|ADGRB3	http://amigo.geneontology.org/amigo/term/GO:0007189
protein domain specific binding	Gene Ontology	GO:0019904	5	120	0.005697	0.128416	PCK2|FHOD1|CDK2|WNT1|IKZF4	http://amigo.geneontology.org/amigo/term/GO:0019904
diacylglycerol kinase activity	Gene Ontology	GO:0004143	2	11	0.005976	0.128416	DGKB|DGKA	http://amigo.geneontology.org/amigo/term/GO:0004143
negative regulation of cell-cell adhesion	Gene Ontology	GO:0022408	2	11	0.005976	0.128416	CDH1|WNT1	http://amigo.geneontology.org/amigo/term/GO:0022408
sulfur compound metabolic process	Gene Ontology	GO:0006790	2	11	0.005976	0.128416	SUOX|CHST6	http://amigo.geneontology.org/amigo/term/GO:0006790
myoblast fusion	Gene Ontology	GO:0007520	2	11	0.005976	0.128416	WNT1|ADGRB3	http://amigo.geneontology.org/amigo/term/GO:0007520
adult locomotory behavior	Gene Ontology	GO:0008344	3	39	0.006505	0.132681	SLITRK6|PPT1|APP	http://amigo.geneontology.org/amigo/term/GO:0008344
myofibril assembly	Gene Ontology	GO:0030239	2	12	0.00693	0.132681	TMOD3|TMOD2	http://amigo.geneontology.org/amigo/term/GO:0030239
actin filament network formation	Gene Ontology	GO:0051639	2	12	0.00693	0.132681	COBL|FHOD1	http://amigo.geneontology.org/amigo/term/GO:0051639
protein neddylation	Gene Ontology	GO:0045116	2	12	0.00693	0.132681	NEDD8|DCUN1D5	http://amigo.geneontology.org/amigo/term/GO:0045116
diacylglycerol metabolic process	Gene Ontology	GO:0046339	2	12	0.00693	0.132681	DGKB|DGKA	http://amigo.geneontology.org/amigo/term/GO:0046339
regulation of long-term neuronal synaptic plasticity	Gene Ontology	GO:0048169	2	12	0.00693	0.132681	APP|GRIK2	http://amigo.geneontology.org/amigo/term/GO:0048169
RNA binding	Gene Ontology	GO:0003723	9	365	0.007351	0.137216	DDX23|RBMS2|ADAT1|RALYL|ANKHD1|RPL11|PYM1|RBM19|SRSF10	http://amigo.geneontology.org/amigo/term/GO:0003723
cardiac muscle tissue development	Gene Ontology	GO:0048738	2	13	0.007949	0.137216	BMP5|SGCZ	http://amigo.geneontology.org/amigo/term/GO:0048738
lipid phosphorylation	Gene Ontology	GO:0046834	2	13	0.007949	0.137216	DGKB|DGKA	http://amigo.geneontology.org/amigo/term/GO:0046834
lysine-acetylated histone binding	Gene Ontology	GO:0070577	2	13	0.007949	0.137216	PSME4|SMARCA4	http://amigo.geneontology.org/amigo/term/GO:0070577
pattern specification process	Gene Ontology	GO:0007389	2	13	0.007949	0.137216	BMP5|GRHL3	http://amigo.geneontology.org/amigo/term/GO:0007389
tropomyosin binding	Gene Ontology	GO:0005523	2	13	0.007949	0.137216	TMOD3|TMOD2	http://amigo.geneontology.org/amigo/term/GO:0005523
protein ubiquitination	Gene Ontology	GO:0016567	7	244	0.008165	0.138667	NEDD8|TRIM13|HACE1|WWP2|HECTD4|SOCS2|SIAH3	http://amigo.geneontology.org/amigo/term/GO:0016567
visual perception	Gene Ontology	GO:0007601	4	85	0.008806	0.140952	SLITRK6|PPT1|ARR3|MIP	http://amigo.geneontology.org/amigo/term/GO:0007601
regulation of neuron differentiation	Gene Ontology	GO:0045664	2	14	0.009031	0.140952	NTF3|ZFHX3	http://amigo.geneontology.org/amigo/term/GO:0045664
cochlea morphogenesis	Gene Ontology	GO:0090103	2	14	0.009031	0.140952	IGF1|GRHL3	http://amigo.geneontology.org/amigo/term/GO:0090103
glutamate receptor activity	Gene Ontology	GO:0008066	2	14	0.009031	0.140952	GRIK2|GRM8	http://amigo.geneontology.org/amigo/term/GO:0008066
cytokine activity	Gene Ontology	GO:0005125	4	88	0.009869	0.140952	IL6|IFNG|BMP5|WNT1	http://amigo.geneontology.org/amigo/term/GO:0005125
protein import into mitochondrial matrix	Gene Ontology	GO:0030150	2	15	0.010174	0.140952	PCK2|TOMM7	http://amigo.geneontology.org/amigo/term/GO:0030150
NAD+ kinase activity	Gene Ontology	GO:0003951	2	15	0.010174	0.140952	DGKB|DGKA	http://amigo.geneontology.org/amigo/term/GO:0003951
protein kinase C-activating G protein-coupled receptor signaling pathway	Gene Ontology	GO:0007205	2	15	0.010174	0.140952	DGKB|DGKA	http://amigo.geneontology.org/amigo/term/GO:0007205
DNA-binding transcription activator activity, RNA polymerase II-specific	Gene Ontology	GO:0001228	8	319	0.010236	0.140952	ETV1|NFATC3|STAT2|GRHL3|TCF12|GABPA|ZFAT|MEOX2	http://amigo.geneontology.org/amigo/term/GO:0001228
actin binding	Gene Ontology	GO:0003779	5	140	0.010475	0.140952	SLC6A2|DIAPH3|HOOK1|MYBPC2|CAP1	http://amigo.geneontology.org/amigo/term/GO:0003779
positive regulation of protein binding	Gene Ontology	GO:0032092	3	47	0.010534	0.140952	APP|LRP1|RPL11	http://amigo.geneontology.org/amigo/term/GO:0032092
apical part of cell	Gene Ontology	GO:0045177	3	47	0.010534	0.140952	APP|EDA|DYNC2H1	http://amigo.geneontology.org/amigo/term/GO:0045177
endoplasmic reticulum membrane	Gene Ontology	GO:0005789	7	257	0.010592	0.140952	TRIM13|ALG9|LMBR1L|BCAP29|EDA|AWAT1|PMEL	http://amigo.geneontology.org/amigo/term/GO:0005789
actin filament organization	Gene Ontology	GO:0007015	4	90	0.010622	0.140952	RND1|TMOD3|INPPL1|TMOD2	http://amigo.geneontology.org/amigo/term/GO:0007015
identical protein binding	Gene Ontology	GO:0042802	13	678	0.010699	0.140952	TAT|FHOD1|STAT2|ERBB3|VSTM2A|APP|HOOK1|TMCC3|CDH1|RALYL|KCNRG|PMEL|NAB2	http://amigo.geneontology.org/amigo/term/GO:0042802
cytoskeleton	Gene Ontology	GO:0005856	5	141	0.010769	0.140952	ACTA2|FHOD1|TMOD2|TMOD3|RND1	http://amigo.geneontology.org/amigo/term/GO:0005856
positive regulation of protein catabolic process	Gene Ontology	GO:0045732	3	48	0.011119	0.140952	HACE1|WWP2|IGF1	http://amigo.geneontology.org/amigo/term/GO:0045732
activation of protein kinase B activity	Gene Ontology	GO:0032148	2	16	0.011378	0.140952	NTF3|IGF1	http://amigo.geneontology.org/amigo/term/GO:0032148
myofibril	Gene Ontology	GO:0030016	2	16	0.011378	0.140952	TMOD3|TMOD2	http://amigo.geneontology.org/amigo/term/GO:0030016
cellular response to amyloid-beta	Gene Ontology	GO:1904646	2	16	0.011378	0.140952	APP|IGF1	http://amigo.geneontology.org/amigo/term/GO:1904646
ERK1 and ERK2 cascade	Gene Ontology	GO:0070371	2	16	0.011378	0.140952	KARS|IGF1	http://amigo.geneontology.org/amigo/term/GO:0070371
insulin receptor binding	Gene Ontology	GO:0005158	2	16	0.011378	0.140952	LMBRD1|IGF1	http://amigo.geneontology.org/amigo/term/GO:0005158
gene expression	Gene Ontology	GO:0010467	2	16	0.011378	0.140952	EDA|IGF1	http://amigo.geneontology.org/amigo/term/GO:0010467
phospholipid binding	Gene Ontology	GO:0005543	3	49	0.011722	0.143052	RASAL1|DGKA|CLINT1	http://amigo.geneontology.org/amigo/term/GO:0005543
growth factor activity	Gene Ontology	GO:0008083	4	93	0.011819	0.143052	IL6|BMP5|NTF3|IGF1	http://amigo.geneontology.org/amigo/term/GO:0008083
nuclear-transcribed mRNA catabolic process, nonsense-mediated decay	Gene Ontology	GO:0000184	2	17	0.012641	0.151263	PNRC2|PYM1	http://amigo.geneontology.org/amigo/term/GO:0000184
axoneme	Gene Ontology	GO:0005930	3	51	0.012984	0.153268	CCDC65|GAS8|DYNC2H1	http://amigo.geneontology.org/amigo/term/GO:0005930
transcription regulatory region sequence-specific DNA binding	Gene Ontology	GO:0000976	4	96	0.0131	0.153268	ZFHX4|IKZF4|ZFHX3|SOX5	http://amigo.geneontology.org/amigo/term/GO:0000976
ionotropic glutamate receptor signaling pathway	Gene Ontology	GO:0035235	2	18	0.013963	0.158094	APP|GRIK2	http://amigo.geneontology.org/amigo/term/GO:0035235
dynein light intermediate chain binding	Gene Ontology	GO:0051959	2	18	0.013963	0.158094	DNAH8|HOOK1	http://amigo.geneontology.org/amigo/term/GO:0051959
presynaptic active zone	Gene Ontology	GO:0048786	2	18	0.013963	0.158094	APP|PPFIA2	http://amigo.geneontology.org/amigo/term/GO:0048786
regulation of protein phosphorylation	Gene Ontology	GO:0001932	2	19	0.015341	0.169877	ARR3|STAT2	http://amigo.geneontology.org/amigo/term/GO:0001932
regulation of presynapse assembly	Gene Ontology	GO:1905606	2	19	0.015341	0.169877	SLITRK6|APP	http://amigo.geneontology.org/amigo/term/GO:1905606
transcription factor binding	Gene Ontology	GO:0008134	5	155	0.015487	0.169877	CCNT1|APBB3|NFATC3|SMARCA4|NAB2	http://amigo.geneontology.org/amigo/term/GO:0008134
regulation of alternative mRNA splicing, via spliceosome	Gene Ontology	GO:0000381	3	55	0.015733	0.170795	RBM19|SRSF10|KHDRBS2	http://amigo.geneontology.org/amigo/term/GO:0000381
DNA-binding transcription factor activity	Gene Ontology	GO:0003700	6	216	0.016033	0.172272	NFATC3|ZNF628|GRHL3|TCF12|IKZF4|ZFAT	http://amigo.geneontology.org/amigo/term/GO:0003700
metallopeptidase activity	Gene Ontology	GO:0008237	2	20	0.016776	0.178432	STAMBPL1|PSMD7	http://amigo.geneontology.org/amigo/term/GO:0008237
positive regulation of peptidyl-serine phosphorylation	Gene Ontology	GO:0033138	3	57	0.017221	0.181336	APP|NTF3|TERF2IP	http://amigo.geneontology.org/amigo/term/GO:0033138
polysomal ribosome	Gene Ontology	GO:0042788	2	21	0.018265	0.190425	RPS26|RPL11	http://amigo.geneontology.org/amigo/term/GO:0042788
DNA repair	Gene Ontology	GO:0006281	4	107	0.018538	0.191355	RFC5|PSME4|TIMELESS|LIG1	http://amigo.geneontology.org/amigo/term/GO:0006281
axon	Gene Ontology	GO:0030424	5	163	0.018721	0.191355	PPT1|NTF3|THL|PPFIA2|APP	http://amigo.geneontology.org/amigo/term/GO:0030424
proteasome-mediated ubiquitin-dependent protein catabolic process	Gene Ontology	GO:0043161	4	108	0.019092	0.191355	PSMD7|HACE1|WWP2|SIAH3	http://amigo.geneontology.org/amigo/term/GO:0043161
transcription regulator complex	Gene Ontology	GO:0005667	5	165	0.019594	0.191355	CDK2|NFATC3|MED7|ZFHX3|TCF12	http://amigo.geneontology.org/amigo/term/GO:0005667
mRNA cis splicing, via spliceosome	Gene Ontology	GO:0045292	2	22	0.019808	0.191355	RBM19|SRSF10	http://amigo.geneontology.org/amigo/term/GO:0045292
bHLH transcription factor binding	Gene Ontology	GO:0043425	2	22	0.019808	0.191355	IKZF4|TCF12	http://amigo.geneontology.org/amigo/term/GO:0043425
actin filament polymerization	Gene Ontology	GO:0030041	2	22	0.019808	0.191355	COBL|DIAPH3	http://amigo.geneontology.org/amigo/term/GO:0030041
response to wounding	Gene Ontology	GO:0009611	2	22	0.019808	0.191355	ABHD2|WNT1	http://amigo.geneontology.org/amigo/term/GO:0009611
defense response to virus	Gene Ontology	GO:0051607	3	61	0.020424	0.195516	MYOM3|IFNG|STAT2	http://amigo.geneontology.org/amigo/term/GO:0051607
ATP binding	Gene Ontology	GO:0005524	17	1073	0.021273	0.201291	DDX23|ERBB3|ADCY2|KARS|CHD9|DYNC2H1|DNAH8|NUBPL|ACTA2|CDK2|SMARCA4|LIG1|MARS|DGKB|KSR2|DGKA|NEK10	http://amigo.geneontology.org/amigo/term/GO:0005524
axon guidance	Gene Ontology	GO:0007411	4	112	0.02141	0.201291	ISPD|ETV1|SEMA6D|EFNB1	http://amigo.geneontology.org/amigo/term/GO:0007411
catenin complex	Gene Ontology	GO:0016342	2	24	0.023051	0.211063	CDH1|CDH3	http://amigo.geneontology.org/amigo/term/GO:0016342
endochondral ossification	Gene Ontology	GO:0001958	2	24	0.023051	0.211063	INPPL1|NAB2	http://amigo.geneontology.org/amigo/term/GO:0001958
negative regulation of cell adhesion	Gene Ontology	GO:0007162	2	24	0.023051	0.211063	ERBB3|JAM2	http://amigo.geneontology.org/amigo/term/GO:0007162
intracellular membrane-bounded organelle	Gene Ontology	GO:0043231	6	237	0.023786	0.211868	CYP2J23|RAB5B|PPT1|RND1|CLINT1|PHLPP2	http://amigo.geneontology.org/amigo/term/GO:0043231
endoplasmic reticulum	Gene Ontology	GO:0005783	10	524	0.024388	0.211868	CNR2|AGMO|ERP29|TMCC3|GOLT1B|HACE1|ALG9|MIP|KCNRG|AWAT1	http://amigo.geneontology.org/amigo/term/GO:0005783
bicarbonate transport	Gene Ontology	GO:0015701	2	25	0.024748	0.211868	PCK2|SLC26A4	http://amigo.geneontology.org/amigo/term/GO:0015701
ubiquitin conjugating enzyme binding	Gene Ontology	GO:0031624	2	25	0.024748	0.211868	DCUN1D5|SIAH3	http://amigo.geneontology.org/amigo/term/GO:0031624
sperm flagellum	Gene Ontology	GO:0036126	2	25	0.024748	0.211868	ABHD2|GAS8	http://amigo.geneontology.org/amigo/term/GO:0036126
forebrain development	Gene Ontology	GO:0030900	2	25	0.024748	0.211868	APP|DYNC2H1	http://amigo.geneontology.org/amigo/term/GO:0030900
synapse assembly	Gene Ontology	GO:0007416	2	25	0.024748	0.211868	CDH1|SLITRK6	http://amigo.geneontology.org/amigo/term/GO:0007416
lens development in camera-type eye	Gene Ontology	GO:0002088	2	25	0.024748	0.211868	SLITRK6|MIP	http://amigo.geneontology.org/amigo/term/GO:0002088
synaptic vesicle	Gene Ontology	GO:0008021	3	67	0.025802	0.217963	PPT1|APP|NTF3	http://amigo.geneontology.org/amigo/term/GO:0008021
nuclear body	Gene Ontology	GO:0016604	5	178	0.025921	0.217963	IKZF4|HACE1|MED7|ZFHX3|TERF2IP	http://amigo.geneontology.org/amigo/term/GO:0016604
phosphatidylinositol 3-kinase signaling	Gene Ontology	GO:0014065	2	26	0.026495	0.217963	ERBB3|IGF1	http://amigo.geneontology.org/amigo/term/GO:0014065
chromosome, telomeric region	Gene Ontology	GO:0000781	2	26	0.026495	0.217963	CDK2|TERF2IP	http://amigo.geneontology.org/amigo/term/GO:0000781
positive regulation of fibroblast proliferation	Gene Ontology	GO:0048146	2	26	0.026495	0.217963	WNT1|IGF1	http://amigo.geneontology.org/amigo/term/GO:0048146
neuron apoptotic process	Gene Ontology	GO:0051402	2	27	0.02829	0.22115	ERBB3|APP	http://amigo.geneontology.org/amigo/term/GO:0051402
SH2 domain binding	Gene Ontology	GO:0042169	2	27	0.02829	0.22115	INPPL1|KHDRBS2	http://amigo.geneontology.org/amigo/term/GO:0042169
establishment or maintenance of cell polarity	Gene Ontology	GO:0007163	2	27	0.02829	0.22115	RND1|CAP1	http://amigo.geneontology.org/amigo/term/GO:0007163
Golgi organization	Gene Ontology	GO:0007030	3	71	0.029768	0.22115	HACE1|DYNC2H1|HOOK1	http://amigo.geneontology.org/amigo/term/GO:0007030
cell-cell adhesion via plasma-membrane adhesion molecules	Gene Ontology	GO:0098742	2	28	0.030133	0.22115	CDH1|CDH3	http://amigo.geneontology.org/amigo/term/GO:0098742
cholesterol metabolic process	Gene Ontology	GO:0008203	2	28	0.030133	0.22115	APOF|APP	http://amigo.geneontology.org/amigo/term/GO:0008203
cellular response to transforming growth factor beta stimulus	Gene Ontology	GO:0071560	2	28	0.030133	0.22115	PDE3A|SOX5	http://amigo.geneontology.org/amigo/term/GO:0071560
lateral plasma membrane	Gene Ontology	GO:0016328	2	29	0.032023	0.22115	CDH1|ERBB3	http://amigo.geneontology.org/amigo/term/GO:0016328
positive regulation of epithelial cell proliferation	Gene Ontology	GO:0050679	2	30	0.033957	0.22115	BMP5|IGF1	http://amigo.geneontology.org/amigo/term/GO:0050679
response to virus	Gene Ontology	GO:0009615	2	30	0.033957	0.22115	ACTA2|CHRM2	http://amigo.geneontology.org/amigo/term/GO:0009615
dorsal/ventral pattern formation	Gene Ontology	GO:0009953	2	30	0.033957	0.22115	WNT1|DYNC2H1	http://amigo.geneontology.org/amigo/term/GO:0009953
positive regulation of I-kappaB kinase/NF-kappaB signaling	Gene Ontology	GO:0043123	3	75	0.034036	0.22115	TRIM13|EDA|TERF2IP	http://amigo.geneontology.org/amigo/term/GO:0043123
DNA binding	Gene Ontology	GO:0003677	8	403	0.034445	0.22115	ZNF628|ZFHX4|TIMELESS|TERF2IP|CCNT1|ZFAT|SMARCA4|LIG1	http://amigo.geneontology.org/amigo/term/GO:0003677
postsynaptic membrane	Gene Ontology	GO:0045211	3	76	0.03515	0.22115	GRIK2|CHRM2|KCNMA1	http://amigo.geneontology.org/amigo/term/GO:0045211
cytoplasmic translation	Gene Ontology	GO:0002181	2	31	0.035936	0.22115	RPS26|RPL11	http://amigo.geneontology.org/amigo/term/GO:0002181
regulation of protein localization	Gene Ontology	GO:0032880	2	31	0.035936	0.22115	SLC26A4|TMEM231	http://amigo.geneontology.org/amigo/term/GO:0032880
cell surface	Gene Ontology	GO:0009986	6	264	0.036994	0.22115	SLITRK6|JAM2|GLDN|ERP29|WNT1|APP	http://amigo.geneontology.org/amigo/term/GO:0009986
Ras protein signal transduction	Gene Ontology	GO:0007265	2	32	0.037959	0.22115	CDK2|KSR2	http://amigo.geneontology.org/amigo/term/GO:0007265
presynaptic membrane	Gene Ontology	GO:0042734	2	33	0.040024	0.22115	SLC6A2|GRIK2	http://amigo.geneontology.org/amigo/term/GO:0042734
cortical actin cytoskeleton	Gene Ontology	GO:0030864	2	33	0.040024	0.22115	CDH1|CAP1	http://amigo.geneontology.org/amigo/term/GO:0030864
endosome organization	Gene Ontology	GO:0007032	2	33	0.040024	0.22115	HOOK1|RAB5B	http://amigo.geneontology.org/amigo/term/GO:0007032
signal transduction	Gene Ontology	GO:0007165	7	342	0.040508	0.22115	EDA|LMBR1L|IFNG|CDK2|ARR3|PHLPP2|KSR2	http://amigo.geneontology.org/amigo/term/GO:0007165
determination of left/right symmetry	Gene Ontology	GO:0007368	2	35	0.044278	0.22115	GAS8|DYNC2H1	http://amigo.geneontology.org/amigo/term/GO:0007368
early endosome	Gene Ontology	GO:0005769	4	146	0.047958	0.22115	ATP6V0D1|LRP1|APP|RAB5B	http://amigo.geneontology.org/amigo/term/GO:0005769
positive regulation of synapse assembly	Gene Ontology	GO:0051965	2	37	0.048691	0.22115	SLITRK6|ADGRB3	http://amigo.geneontology.org/amigo/term/GO:0051965
spermatid development	Gene Ontology	GO:0007286	2	37	0.048691	0.22115	JAM2|DHH	http://amigo.geneontology.org/amigo/term/GO:0007286
protein processing	Gene Ontology	GO:0016485	2	38	0.050955	0.22115	CPZ|DYNC2H1	http://amigo.geneontology.org/amigo/term/GO:0016485
brain development	Gene Ontology	GO:0007420	3	89	0.051309	0.22115	PPT1|ZFHX3|GAS8	http://amigo.geneontology.org/amigo/term/GO:0007420
membrane raft	Gene Ontology	GO:0045121	3	90	0.052678	0.22115	PPT1|APP|EFNB1	http://amigo.geneontology.org/amigo/term/GO:0045121
ubiquitin-like protein binding	Gene Ontology	GO:0032182	1	5	0.053185	0.22115	DCUN1D5	http://amigo.geneontology.org/amigo/term/GO:0032182
Tat protein binding	Gene Ontology	GO:0030957	1	5	0.053185	0.22115	SMARCA4	http://amigo.geneontology.org/amigo/term/GO:0030957
RNA polymerase I preinitiation complex assembly	Gene Ontology	GO:0001188	1	5	0.053185	0.22115	SMARCA4	http://amigo.geneontology.org/amigo/term/GO:0001188
ubiquitin-dependent SMAD protein catabolic process	Gene Ontology	GO:0030579	1	5	0.053185	0.22115	WNT1	http://amigo.geneontology.org/amigo/term/GO:0030579
interleukin-6 receptor binding	Gene Ontology	GO:0005138	1	5	0.053185	0.22115	IL6	http://amigo.geneontology.org/amigo/term/GO:0005138
vitellogenesis	Gene Ontology	GO:0007296	1	5	0.053185	0.22115	PCK2	http://amigo.geneontology.org/amigo/term/GO:0007296
G protein-coupled receptor internalization	Gene Ontology	GO:0002031	1	5	0.053185	0.22115	ARR3	http://amigo.geneontology.org/amigo/term/GO:0002031
tRNA processing	Gene Ontology	GO:0008033	1	5	0.053185	0.22115	ADAT1	http://amigo.geneontology.org/amigo/term/GO:0008033
medium-chain fatty acid biosynthetic process	Gene Ontology	GO:0051792	1	5	0.053185	0.22115	ABHD2	http://amigo.geneontology.org/amigo/term/GO:0051792
retinal pigment epithelium development	Gene Ontology	GO:0003406	1	5	0.053185	0.22115	MFSD2A	http://amigo.geneontology.org/amigo/term/GO:0003406
DNA damage response, signal transduction by p53 class mediator resulting in cell cycle arrest	Gene Ontology	GO:0006977	1	5	0.053185	0.22115	CRADD	http://amigo.geneontology.org/amigo/term/GO:0006977
collagen type IX trimer	Gene Ontology	GO:0005594	1	5	0.053185	0.22115	COL6A1	http://amigo.geneontology.org/amigo/term/GO:0005594
hormone binding	Gene Ontology	GO:0042562	1	5	0.053185	0.22115	ABHD2	http://amigo.geneontology.org/amigo/term/GO:0042562
patched binding	Gene Ontology	GO:0005113	1	5	0.053185	0.22115	DHH	http://amigo.geneontology.org/amigo/term/GO:0005113
neuron fate determination	Gene Ontology	GO:0048664	1	5	0.053185	0.22115	WNT1	http://amigo.geneontology.org/amigo/term/GO:0048664
N-acetylglucosamine 6-O-sulfotransferase activity	Gene Ontology	GO:0001517	1	5	0.053185	0.22115	CHST6	http://amigo.geneontology.org/amigo/term/GO:0001517
calcium-activated potassium channel activity	Gene Ontology	GO:0015269	1	5	0.053185	0.22115	KCNMA1	http://amigo.geneontology.org/amigo/term/GO:0015269
lactate metabolic process	Gene Ontology	GO:0006089	1	5	0.053185	0.22115	PCK2	http://amigo.geneontology.org/amigo/term/GO:0006089
glycerol catabolic process	Gene Ontology	GO:0019563	1	5	0.053185	0.22115	PCK2	http://amigo.geneontology.org/amigo/term/GO:0019563
negative regulation of smooth muscle cell migration	Gene Ontology	GO:0014912	1	5	0.053185	0.22115	SEMA6D	http://amigo.geneontology.org/amigo/term/GO:0014912
amyloid-beta clearance by cellular catabolic process	Gene Ontology	GO:0150094	1	5	0.053185	0.22115	LRP1	http://amigo.geneontology.org/amigo/term/GO:0150094
negative regulation of delayed rectifier potassium channel activity	Gene Ontology	GO:1902260	1	5	0.053185	0.22115	KCNRG	http://amigo.geneontology.org/amigo/term/GO:1902260
negative regulation of long-term synaptic potentiation	Gene Ontology	GO:1900272	1	5	0.053185	0.22115	APP	http://amigo.geneontology.org/amigo/term/GO:1900272
NSL complex	Gene Ontology	GO:0044545	1	5	0.053185	0.22115	KANSL2	http://amigo.geneontology.org/amigo/term/GO:0044545
peptide alpha-N-acetyltransferase activity	Gene Ontology	GO:0004596	1	5	0.053185	0.22115	NAA25	http://amigo.geneontology.org/amigo/term/GO:0004596
amyloid-beta clearance by transcytosis	Gene Ontology	GO:0150093	1	5	0.053185	0.22115	LRP1	http://amigo.geneontology.org/amigo/term/GO:0150093
regulation of proteolysis	Gene Ontology	GO:0030162	1	5	0.053185	0.22115	NEDD8	http://amigo.geneontology.org/amigo/term/GO:0030162
transepithelial chloride transport	Gene Ontology	GO:0030321	1	5	0.053185	0.22115	P2RY4	http://amigo.geneontology.org/amigo/term/GO:0030321
regulation of potassium ion transmembrane transporter activity	Gene Ontology	GO:1901016	1	5	0.053185	0.22115	WWP2	http://amigo.geneontology.org/amigo/term/GO:1901016
regulation of smooth muscle contraction	Gene Ontology	GO:0006940	1	5	0.053185	0.22115	CHRM2	http://amigo.geneontology.org/amigo/term/GO:0006940
negative regulation of insulin-like growth factor receptor signaling pathway	Gene Ontology	GO:0043569	1	5	0.053185	0.22115	BMP5	http://amigo.geneontology.org/amigo/term/GO:0043569
positive regulation of triglyceride biosynthetic process	Gene Ontology	GO:0010867	1	5	0.053185	0.22115	MFSD2A	http://amigo.geneontology.org/amigo/term/GO:0010867
protection from non-homologous end joining at telomere	Gene Ontology	GO:0031848	1	5	0.053185	0.22115	TERF2IP	http://amigo.geneontology.org/amigo/term/GO:0031848
DNA replication checkpoint	Gene Ontology	GO:0000076	1	5	0.053185	0.22115	TIMELESS	http://amigo.geneontology.org/amigo/term/GO:0000076
DNA replication factor C complex	Gene Ontology	GO:0005663	1	5	0.053185	0.22115	RFC5	http://amigo.geneontology.org/amigo/term/GO:0005663
tRNA aminoacylation for protein translation	Gene Ontology	GO:0006418	1	5	0.053185	0.22115	MARS	http://amigo.geneontology.org/amigo/term/GO:0006418
shelterin complex	Gene Ontology	GO:0070187	1	5	0.053185	0.22115	TERF2IP	http://amigo.geneontology.org/amigo/term/GO:0070187
telomere maintenance via telomere lengthening	Gene Ontology	GO:0010833	1	5	0.053185	0.22115	TERF2IP	http://amigo.geneontology.org/amigo/term/GO:0010833
Elongator holoenzyme complex	Gene Ontology	GO:0033588	1	5	0.053185	0.22115	ELP4	http://amigo.geneontology.org/amigo/term/GO:0033588
endochondral bone growth	Gene Ontology	GO:0003416	1	5	0.053185	0.22115	EVC	http://amigo.geneontology.org/amigo/term/GO:0003416
palmitoyl-CoA hydrolase activity	Gene Ontology	GO:0016290	1	5	0.053185	0.22115	PPT1	http://amigo.geneontology.org/amigo/term/GO:0016290
cell cycle phase transition	Gene Ontology	GO:0044770	1	5	0.053185	0.22115	TIMELESS	http://amigo.geneontology.org/amigo/term/GO:0044770
-	Gene Ontology	GO:0045080	1	5	0.053185	0.22115	APP	http://amigo.geneontology.org/amigo/term/GO:0045080
negative regulation of vascular associated smooth muscle cell differentiation	Gene Ontology	GO:1905064	1	5	0.053185	0.22115	NFATC3	http://amigo.geneontology.org/amigo/term/GO:1905064
terminal web	Gene Ontology	GO:1990357	1	5	0.053185	0.22115	COBL	http://amigo.geneontology.org/amigo/term/GO:1990357
cellular response to indole-3-methanol	Gene Ontology	GO:0071681	1	5	0.053185	0.22115	CDH1	http://amigo.geneontology.org/amigo/term/GO:0071681
glycoside catabolic process	Gene Ontology	GO:0016139	1	5	0.053185	0.22115	FUCA1	http://amigo.geneontology.org/amigo/term/GO:0016139
ubiquitin ligase inhibitor activity	Gene Ontology	GO:1990948	1	5	0.053185	0.22115	RPL11	http://amigo.geneontology.org/amigo/term/GO:1990948
cellular response to increased oxygen levels	Gene Ontology	GO:0036295	1	5	0.053185	0.22115	ATP6V0D1	http://amigo.geneontology.org/amigo/term/GO:0036295
bone mineralization involved in bone maturation	Gene Ontology	GO:0035630	1	5	0.053185	0.22115	IGF1	http://amigo.geneontology.org/amigo/term/GO:0035630
negative regulation of receptor signaling pathway via JAK-STAT	Gene Ontology	GO:0046426	1	5	0.053185	0.22115	SOCS2	http://amigo.geneontology.org/amigo/term/GO:0046426
positive regulation of T cell migration	Gene Ontology	GO:2000406	1	5	0.053185	0.22115	APP	http://amigo.geneontology.org/amigo/term/GO:2000406
N-terminal peptidyl-methionine acetylation	Gene Ontology	GO:0017196	1	5	0.053185	0.22115	NAA25	http://amigo.geneontology.org/amigo/term/GO:0017196
purine nucleobase metabolic process	Gene Ontology	GO:0006144	1	5	0.053185	0.22115	URAH	http://amigo.geneontology.org/amigo/term/GO:0006144
negative regulation of interleukin-1 beta production	Gene Ontology	GO:0032691	1	5	0.053185	0.22115	IGF1	http://amigo.geneontology.org/amigo/term/GO:0032691
clustering of voltage-gated sodium channels	Gene Ontology	GO:0045162	1	5	0.053185	0.22115	GLDN	http://amigo.geneontology.org/amigo/term/GO:0045162
leucine catabolic process	Gene Ontology	GO:0006552	1	5	0.053185	0.22115	HMGCL	http://amigo.geneontology.org/amigo/term/GO:0006552
positive regulation of lipid storage	Gene Ontology	GO:0010884	1	5	0.053185	0.22115	VSTM2A	http://amigo.geneontology.org/amigo/term/GO:0010884
rRNA transcription	Gene Ontology	GO:0009303	1	5	0.053185	0.22115	MARS	http://amigo.geneontology.org/amigo/term/GO:0009303
opsin binding	Gene Ontology	GO:0002046	1	5	0.053185	0.22115	ARR3	http://amigo.geneontology.org/amigo/term/GO:0002046
negative regulation of gene expression	Gene Ontology	GO:0010629	3	92	0.055468	0.22115	ERP29|APP|INPPL1	http://amigo.geneontology.org/amigo/term/GO:0010629
cell fate commitment	Gene Ontology	GO:0045165	2	40	0.055594	0.22115	WNT1|SOX5	http://amigo.geneontology.org/amigo/term/GO:0045165
nucleolus	Gene Ontology	GO:0005730	8	446	0.055732	0.22115	DDX23|MARS|DOCK4|MTUS1|RPL11|PYM1|RBM19|SMARCA4	http://amigo.geneontology.org/amigo/term/GO:0005730
calcium ion binding	Gene Ontology	GO:0005509	8	447	0.056309	0.22115	PCDH9|LRP1|PLCB4|DHH|CDH1|DGKB|CDH3|DGKA	http://amigo.geneontology.org/amigo/term/GO:0005509
positive regulation of transcription, DNA-templated	Gene Ontology	GO:0045893	5	222	0.056323	0.22115	CDH1|ZFHX4|CDK2|ZFHX3|KARS	http://amigo.geneontology.org/amigo/term/GO:0045893
regulation of actin cytoskeleton organization	Gene Ontology	GO:0032956	2	41	0.057967	0.22115	RND1|GRHL3	http://amigo.geneontology.org/amigo/term/GO:0032956
protein phosphorylation	Gene Ontology	GO:0006468	5	226	0.059801	0.22115	CCNT1|CDK2|APP|NEK10|KSR2	http://amigo.geneontology.org/amigo/term/GO:0006468
regulation of transcription, DNA-templated	Gene Ontology	GO:0006355	5	226	0.059801	0.22115	APBB3|ZFAT|ZNF628|TERF2IP|NAB2	http://amigo.geneontology.org/amigo/term/GO:0006355
cellular response to insulin stimulus	Gene Ontology	GO:0032869	2	42	0.060375	0.22115	PCK2|MARS	http://amigo.geneontology.org/amigo/term/GO:0032869
lipid metabolic process	Gene Ontology	GO:0006629	2	42	0.060375	0.22115	HMGCL|AWAT1	http://amigo.geneontology.org/amigo/term/GO:0006629
DNA ligation involved in DNA repair	Gene Ontology	GO:0051103	1	6	0.061772	0.22115	LIG1	http://amigo.geneontology.org/amigo/term/GO:0051103
sarcoglycan complex	Gene Ontology	GO:0016012	1	6	0.061772	0.22115	SGCZ	http://amigo.geneontology.org/amigo/term/GO:0016012
growth hormone receptor signaling pathway	Gene Ontology	GO:0060396	1	6	0.061772	0.22115	SOCS2	http://amigo.geneontology.org/amigo/term/GO:0060396
L-phenylalanine catabolic process	Gene Ontology	GO:0006559	1	6	0.061772	0.22115	TAT	http://amigo.geneontology.org/amigo/term/GO:0006559
transition metal ion binding	Gene Ontology	GO:0046914	1	6	0.061772	0.22115	APP	http://amigo.geneontology.org/amigo/term/GO:0046914
regulation of heart contraction	Gene Ontology	GO:0008016	1	6	0.061772	0.22115	CHRM2	http://amigo.geneontology.org/amigo/term/GO:0008016
hepatocyte proliferation	Gene Ontology	GO:0072574	1	6	0.061772	0.22115	IL6	http://amigo.geneontology.org/amigo/term/GO:0072574
macrophage activation	Gene Ontology	GO:0042116	1	6	0.061772	0.22115	IFNG	http://amigo.geneontology.org/amigo/term/GO:0042116
proton-transporting V-type ATPase, V0 domain	Gene Ontology	GO:0033179	1	6	0.061772	0.22115	ATP6V0D1	http://amigo.geneontology.org/amigo/term/GO:0033179
pyruvate metabolic process	Gene Ontology	GO:0006090	1	6	0.061772	0.22115	PCK2	http://amigo.geneontology.org/amigo/term/GO:0006090
regulation of G2/M transition of mitotic cell cycle	Gene Ontology	GO:0010389	1	6	0.061772	0.22115	CDK2	http://amigo.geneontology.org/amigo/term/GO:0010389
positive regulation of protein acetylation	Gene Ontology	GO:1901985	1	6	0.061772	0.22115	TERF2IP	http://amigo.geneontology.org/amigo/term/GO:1901985
photoreceptor cell outer segment organization	Gene Ontology	GO:0035845	1	6	0.061772	0.22115	MFSD2A	http://amigo.geneontology.org/amigo/term/GO:0035845
multivesicular body membrane	Gene Ontology	GO:0032585	1	6	0.061772	0.22115	PMEL	http://amigo.geneontology.org/amigo/term/GO:0032585
ciliary rootlet	Gene Ontology	GO:0035253	1	6	0.061772	0.22115	APP	http://amigo.geneontology.org/amigo/term/GO:0035253
type I interferon signaling pathway	Gene Ontology	GO:0060337	1	6	0.061772	0.22115	STAT2	http://amigo.geneontology.org/amigo/term/GO:0060337
notochord development	Gene Ontology	GO:0030903	1	6	0.061772	0.22115	COBL	http://amigo.geneontology.org/amigo/term/GO:0030903
mitochondrial proton-transporting ATP synthase complex, coupling factor F(o)	Gene Ontology	GO:0000276	1	6	0.061772	0.22115	ATP5J	http://amigo.geneontology.org/amigo/term/GO:0000276
positive regulation of cAMP-mediated signaling	Gene Ontology	GO:0043950	1	6	0.061772	0.22115	PCK2	http://amigo.geneontology.org/amigo/term/GO:0043950
regulation of pH	Gene Ontology	GO:0006885	1	6	0.061772	0.22115	SLC26A4	http://amigo.geneontology.org/amigo/term/GO:0006885
transcytosis	Gene Ontology	GO:0045056	1	6	0.061772	0.22115	MFSD2A	http://amigo.geneontology.org/amigo/term/GO:0045056
-	Gene Ontology	GO:0042535	1	6	0.061772	0.22115	APP	http://amigo.geneontology.org/amigo/term/GO:0042535
cAMP-mediated signaling	Gene Ontology	GO:0019933	1	6	0.061772	0.22115	PDE3A	http://amigo.geneontology.org/amigo/term/GO:0019933
response to activity	Gene Ontology	GO:0014823	1	6	0.061772	0.22115	IL6	http://amigo.geneontology.org/amigo/term/GO:0014823
plasma membrane to endosome transport	Gene Ontology	GO:0048227	1	6	0.061772	0.22115	RAB5B	http://amigo.geneontology.org/amigo/term/GO:0048227
negative regulation of mRNA polyadenylation	Gene Ontology	GO:1900364	1	6	0.061772	0.22115	CCNT1	http://amigo.geneontology.org/amigo/term/GO:1900364
A band	Gene Ontology	GO:0031672	1	6	0.061772	0.22115	MYBPC2	http://amigo.geneontology.org/amigo/term/GO:0031672
pericardium morphogenesis	Gene Ontology	GO:0003344	1	6	0.061772	0.22115	BMP5	http://amigo.geneontology.org/amigo/term/GO:0003344
positive regulation of macrophage chemotaxis	Gene Ontology	GO:0010759	1	6	0.061772	0.22115	KARS	http://amigo.geneontology.org/amigo/term/GO:0010759
death receptor binding	Gene Ontology	GO:0005123	1	6	0.061772	0.22115	EDA	http://amigo.geneontology.org/amigo/term/GO:0005123
phosphatidylinositol transfer activity	Gene Ontology	GO:0008526	1	6	0.061772	0.22115	TNFAIP8L3	http://amigo.geneontology.org/amigo/term/GO:0008526
positive regulation of peptidase activity	Gene Ontology	GO:0010952	1	6	0.061772	0.22115	PSME4	http://amigo.geneontology.org/amigo/term/GO:0010952
negative regulation of cell aging	Gene Ontology	GO:0090344	1	6	0.061772	0.22115	WNT1	http://amigo.geneontology.org/amigo/term/GO:0090344
negative regulation of protein transport	Gene Ontology	GO:0051224	1	6	0.061772	0.22115	WWP2	http://amigo.geneontology.org/amigo/term/GO:0051224
cellular copper ion homeostasis	Gene Ontology	GO:0006878	1	6	0.061772	0.22115	APP	http://amigo.geneontology.org/amigo/term/GO:0006878
post-translational protein modification	Gene Ontology	GO:0043687	1	6	0.061772	0.22115	PCK2	http://amigo.geneontology.org/amigo/term/GO:0043687
cilium-dependent cell motility	Gene Ontology	GO:0060285	1	6	0.061772	0.22115	CCDC65	http://amigo.geneontology.org/amigo/term/GO:0060285
determination of dorsal identity	Gene Ontology	GO:0048263	1	6	0.061772	0.22115	WNT1	http://amigo.geneontology.org/amigo/term/GO:0048263
retina morphogenesis in camera-type eye	Gene Ontology	GO:0060042	1	6	0.061772	0.22115	MFSD2A	http://amigo.geneontology.org/amigo/term/GO:0060042
carbohydrate transport	Gene Ontology	GO:0008643	1	6	0.061772	0.22115	MFSD2A	http://amigo.geneontology.org/amigo/term/GO:0008643
protein localization to endoplasmic reticulum exit site	Gene Ontology	GO:0070973	1	6	0.061772	0.22115	BCAP29	http://amigo.geneontology.org/amigo/term/GO:0070973
somatodendritic compartment	Gene Ontology	GO:0036477	1	6	0.061772	0.22115	JAM2	http://amigo.geneontology.org/amigo/term/GO:0036477
adenylate cyclase binding	Gene Ontology	GO:0008179	1	6	0.061772	0.22115	CAP1	http://amigo.geneontology.org/amigo/term/GO:0008179
modulation of age-related behavioral decline	Gene Ontology	GO:0090647	1	6	0.061772	0.22115	APP	http://amigo.geneontology.org/amigo/term/GO:0090647
cholinergic synapse	Gene Ontology	GO:0098981	1	6	0.061772	0.22115	CHRM2	http://amigo.geneontology.org/amigo/term/GO:0098981
negative regulation of vascular permeability	Gene Ontology	GO:0043116	1	6	0.061772	0.22115	PDE3A	http://amigo.geneontology.org/amigo/term/GO:0043116
rRNA base methylation	Gene Ontology	GO:0070475	1	6	0.061772	0.22115	ALG9	http://amigo.geneontology.org/amigo/term/GO:0070475
apolipoprotein binding	Gene Ontology	GO:0034185	1	6	0.061772	0.22115	LRP1	http://amigo.geneontology.org/amigo/term/GO:0034185
adenylate cyclase-inhibiting G protein-coupled glutamate receptor signaling pathway	Gene Ontology	GO:0007196	1	6	0.061772	0.22115	GRM8	http://amigo.geneontology.org/amigo/term/GO:0007196
manganese ion binding	Gene Ontology	GO:0030145	2	43	0.062817	0.22115	PCK2|HMGCL	http://amigo.geneontology.org/amigo/term/GO:0030145
endosome	Gene Ontology	GO:0005768	4	161	0.06363	0.22115	STAMBPL1|CDK2|RAB5B|CLINT1	http://amigo.geneontology.org/amigo/term/GO:0005768
homophilic cell adhesion via plasma membrane adhesion molecules	Gene Ontology	GO:0007156	3	100	0.067313	0.22115	CDH1|PCDH9|CDH3	http://amigo.geneontology.org/amigo/term/GO:0007156
neural crest cell migration	Gene Ontology	GO:0001755	2	45	0.067798	0.22115	SEMA6D|EFNB1	http://amigo.geneontology.org/amigo/term/GO:0001755
cytosol	Gene Ontology	GO:0005829	26	2089	0.068889	0.22115	PCK2|KARS|EFNB1|TNFAIP8L3|DOCK4|NFATC3|SRSF10|RASAL1|NEDD8|KANSL2|STAT2|INPPL1|GABARAPL2|PDE3A|APBB3|KSR2|DGKA|IGBP1|PSME4|HOOK1|TERF2IP|PYM1|ISPD|FHOD1|NAA25|MARS	http://amigo.geneontology.org/amigo/term/GO:0005829
cell adhesion	Gene Ontology	GO:0007155	4	166	0.069383	0.22115	COL6A1|PCDH9|ITGAD|MYBPC2	http://amigo.geneontology.org/amigo/term/GO:0007155
nuclear envelope lumen	Gene Ontology	GO:0005641	1	7	0.07028	0.22115	APP	http://amigo.geneontology.org/amigo/term/GO:0005641
Lys63-specific deubiquitinase activity	Gene Ontology	GO:0061578	1	7	0.07028	0.22115	STAMBPL1	http://amigo.geneontology.org/amigo/term/GO:0061578
negative regulation of myelination	Gene Ontology	GO:0031642	1	7	0.07028	0.22115	JAM2	http://amigo.geneontology.org/amigo/term/GO:0031642
flotillin complex	Gene Ontology	GO:0016600	1	7	0.07028	0.22115	CDH1	http://amigo.geneontology.org/amigo/term/GO:0016600
adenylate cyclase-inhibiting G protein-coupled acetylcholine receptor signaling pathway	Gene Ontology	GO:0007197	1	7	0.07028	0.22115	CHRM2	http://amigo.geneontology.org/amigo/term/GO:0007197
cellular response to hydroxyurea	Gene Ontology	GO:0072711	1	7	0.07028	0.22115	TIMELESS	http://amigo.geneontology.org/amigo/term/GO:0072711
platelet-derived growth factor binding	Gene Ontology	GO:0048407	1	7	0.07028	0.22115	COL6A1	http://amigo.geneontology.org/amigo/term/GO:0048407
replication fork protection complex	Gene Ontology	GO:0031298	1	7	0.07028	0.22115	TIMELESS	http://amigo.geneontology.org/amigo/term/GO:0031298
acute-phase response	Gene Ontology	GO:0006953	1	7	0.07028	0.22115	IL6	http://amigo.geneontology.org/amigo/term/GO:0006953
amyloid fibril formation	Gene Ontology	GO:1990000	1	7	0.07028	0.22115	APP	http://amigo.geneontology.org/amigo/term/GO:1990000
cellular response to lithium ion	Gene Ontology	GO:0071285	1	7	0.07028	0.22115	CDH1	http://amigo.geneontology.org/amigo/term/GO:0071285
G-rich strand telomeric DNA binding	Gene Ontology	GO:0098505	1	7	0.07028	0.22115	TERF2IP	http://amigo.geneontology.org/amigo/term/GO:0098505
clathrin vesicle coat	Gene Ontology	GO:0030125	1	7	0.07028	0.22115	CLINT1	http://amigo.geneontology.org/amigo/term/GO:0030125
mitochondrial ATP synthesis coupled proton transport	Gene Ontology	GO:0042776	1	7	0.07028	0.22115	ATP5J	http://amigo.geneontology.org/amigo/term/GO:0042776
cyclin/CDK positive transcription elongation factor complex	Gene Ontology	GO:0008024	1	7	0.07028	0.22115	CCNT1	http://amigo.geneontology.org/amigo/term/GO:0008024
cellular response to ethanol	Gene Ontology	GO:0071361	1	7	0.07028	0.22115	PCK2	http://amigo.geneontology.org/amigo/term/GO:0071361
regulation of dendritic spine morphogenesis	Gene Ontology	GO:0061001	1	7	0.07028	0.22115	PPFIA2	http://amigo.geneontology.org/amigo/term/GO:0061001
cyclin-dependent protein serine/threonine kinase activator activity	Gene Ontology	GO:0061575	1	7	0.07028	0.22115	CCNT1	http://amigo.geneontology.org/amigo/term/GO:0061575
histone acetyltransferase activity (H4-K5 specific)	Gene Ontology	GO:0043995	1	7	0.07028	0.22115	KANSL2	http://amigo.geneontology.org/amigo/term/GO:0043995
histone acetyltransferase activity (H4-K8 specific)	Gene Ontology	GO:0043996	1	7	0.07028	0.22115	KANSL2	http://amigo.geneontology.org/amigo/term/GO:0043996
peripheral nervous system neuron development	Gene Ontology	GO:0048935	1	7	0.07028	0.22115	ETV1	http://amigo.geneontology.org/amigo/term/GO:0048935
positive regulation of peptide hormone secretion	Gene Ontology	GO:0090277	1	7	0.07028	0.22115	IGF1	http://amigo.geneontology.org/amigo/term/GO:0090277
replication fork protection	Gene Ontology	GO:0048478	1	7	0.07028	0.22115	TIMELESS	http://amigo.geneontology.org/amigo/term/GO:0048478
positive regulation of synaptic transmission	Gene Ontology	GO:0050806	1	7	0.07028	0.22115	GRIK2	http://amigo.geneontology.org/amigo/term/GO:0050806
acylglycerol lipase activity	Gene Ontology	GO:0047372	1	7	0.07028	0.22115	ABHD2	http://amigo.geneontology.org/amigo/term/GO:0047372
positive regulation of macrophage activation	Gene Ontology	GO:0043032	1	7	0.07028	0.22115	KARS	http://amigo.geneontology.org/amigo/term/GO:0043032
positive regulation of vascular associated smooth muscle cell migration	Gene Ontology	GO:1904754	1	7	0.07028	0.22115	DOCK4	http://amigo.geneontology.org/amigo/term/GO:1904754
negative regulation of ubiquitin-dependent protein catabolic process	Gene Ontology	GO:2000059	1	7	0.07028	0.22115	WNT1	http://amigo.geneontology.org/amigo/term/GO:2000059
nerve growth factor signaling pathway	Gene Ontology	GO:0038180	1	7	0.07028	0.22115	NTF3	http://amigo.geneontology.org/amigo/term/GO:0038180
peptidase activator activity	Gene Ontology	GO:0016504	1	7	0.07028	0.22115	PSME4	http://amigo.geneontology.org/amigo/term/GO:0016504
liver regeneration	Gene Ontology	GO:0097421	1	7	0.07028	0.22115	IL6	http://amigo.geneontology.org/amigo/term/GO:0097421
positive regulation of embryonic development	Gene Ontology	GO:0040019	1	7	0.07028	0.22115	RBM19	http://amigo.geneontology.org/amigo/term/GO:0040019
isoprenoid biosynthetic process	Gene Ontology	GO:0008299	1	7	0.07028	0.22115	ISPD	http://amigo.geneontology.org/amigo/term/GO:0008299
regulation of protein stability	Gene Ontology	GO:0031647	2	46	0.070336	0.22115	TOMM7|SIAH3	http://amigo.geneontology.org/amigo/term/GO:0031647
mitochondrion organization	Gene Ontology	GO:0007005	2	46	0.070336	0.22115	HMGCL|TRAFD1	http://amigo.geneontology.org/amigo/term/GO:0007005
iron ion binding	Gene Ontology	GO:0005506	3	102	0.070441	0.22115	AGMO|THL|CYP2J23	http://amigo.geneontology.org/amigo/term/GO:0005506
dendrite	Gene Ontology	GO:0030425	4	168	0.071757	0.22115	PPT1|NTF3|PLCB4|CHRM2	http://amigo.geneontology.org/amigo/term/GO:0030425
protein autoubiquitination	Gene Ontology	GO:0051865	2	48	0.075504	0.22115	TRIM13|WWP2	http://amigo.geneontology.org/amigo/term/GO:0051865
flavin adenine dinucleotide binding	Gene Ontology	GO:0050660	2	48	0.075504	0.22115	ACOX3|DUS4L	http://amigo.geneontology.org/amigo/term/GO:0050660
sarcolemma	Gene Ontology	GO:0042383	2	48	0.075504	0.22115	COL6A1|SGCZ	http://amigo.geneontology.org/amigo/term/GO:0042383
positive regulation of neuron differentiation	Gene Ontology	GO:0045666	2	49	0.078132	0.22115	SOCS2|TCF12	http://amigo.geneontology.org/amigo/term/GO:0045666
cadherin binding	Gene Ontology	GO:0045296	2	49	0.078132	0.22115	CDH1|CDH3	http://amigo.geneontology.org/amigo/term/GO:0045296
protein tyrosine kinase activator activity	Gene Ontology	GO:0030296	1	8	0.078712	0.22115	ERBB3	http://amigo.geneontology.org/amigo/term/GO:0030296
adenylate cyclase activity	Gene Ontology	GO:0004016	1	8	0.078712	0.22115	ADCY2	http://amigo.geneontology.org/amigo/term/GO:0004016
interleukin-6-mediated signaling pathway	Gene Ontology	GO:0070102	1	8	0.078712	0.22115	IL6	http://amigo.geneontology.org/amigo/term/GO:0070102
cAMP biosynthetic process	Gene Ontology	GO:0006171	1	8	0.078712	0.22115	ADCY2	http://amigo.geneontology.org/amigo/term/GO:0006171
grooming behavior	Gene Ontology	GO:0007625	1	8	0.078712	0.22115	PPT1	http://amigo.geneontology.org/amigo/term/GO:0007625
positive regulation of ruffle assembly	Gene Ontology	GO:1900029	1	8	0.078712	0.22115	COBL	http://amigo.geneontology.org/amigo/term/GO:1900029
cytoskeleton-dependent intracellular transport	Gene Ontology	GO:0030705	1	8	0.078712	0.22115	HOOK1	http://amigo.geneontology.org/amigo/term/GO:0030705
negative regulation of innate immune response	Gene Ontology	GO:0045824	1	8	0.078712	0.22115	TRAFD1	http://amigo.geneontology.org/amigo/term/GO:0045824
cellular response to cold	Gene Ontology	GO:0070417	1	8	0.078712	0.22115	IL6	http://amigo.geneontology.org/amigo/term/GO:0070417
protein localization to chromosome, telomeric region	Gene Ontology	GO:0070198	1	8	0.078712	0.22115	TERF2IP	http://amigo.geneontology.org/amigo/term/GO:0070198
neuron-neuron synaptic transmission	Gene Ontology	GO:0007270	1	8	0.078712	0.22115	TMOD2	http://amigo.geneontology.org/amigo/term/GO:0007270
ear development	Gene Ontology	GO:0043583	1	8	0.078712	0.22115	BMP5	http://amigo.geneontology.org/amigo/term/GO:0043583
Leydig cell differentiation	Gene Ontology	GO:0033327	1	8	0.078712	0.22115	DHH	http://amigo.geneontology.org/amigo/term/GO:0033327
O-acyltransferase activity	Gene Ontology	GO:0008374	1	8	0.078712	0.22115	AWAT1	http://amigo.geneontology.org/amigo/term/GO:0008374
outer dynein arm	Gene Ontology	GO:0036157	1	8	0.078712	0.22115	DNAH8	http://amigo.geneontology.org/amigo/term/GO:0036157
long-chain fatty acid transport	Gene Ontology	GO:0015909	1	8	0.078712	0.22115	MFSD2A	http://amigo.geneontology.org/amigo/term/GO:0015909
G protein-coupled acetylcholine receptor signaling pathway	Gene Ontology	GO:0007213	1	8	0.078712	0.22115	CHRM2	http://amigo.geneontology.org/amigo/term/GO:0007213
5S rRNA binding	Gene Ontology	GO:0008097	1	8	0.078712	0.22115	RPL11	http://amigo.geneontology.org/amigo/term/GO:0008097
cGMP-mediated signaling	Gene Ontology	GO:0019934	1	8	0.078712	0.22115	PDE3A	http://amigo.geneontology.org/amigo/term/GO:0019934
G protein-coupled purinergic nucleotide receptor activity	Gene Ontology	GO:0045028	1	8	0.078712	0.22115	P2RY4	http://amigo.geneontology.org/amigo/term/GO:0045028
Ctf18 RFC-like complex	Gene Ontology	GO:0031390	1	8	0.078712	0.22115	RFC5	http://amigo.geneontology.org/amigo/term/GO:0031390
intraciliary retrograde transport	Gene Ontology	GO:0035721	1	8	0.078712	0.22115	DYNC2H1	http://amigo.geneontology.org/amigo/term/GO:0035721
potassium ion transport	Gene Ontology	GO:0006813	1	8	0.078712	0.22115	CDK2	http://amigo.geneontology.org/amigo/term/GO:0006813
protein depalmitoylation	Gene Ontology	GO:0002084	1	8	0.078712	0.22115	PPT1	http://amigo.geneontology.org/amigo/term/GO:0002084
G protein-coupled acetylcholine receptor activity	Gene Ontology	GO:0016907	1	8	0.078712	0.22115	CHRM2	http://amigo.geneontology.org/amigo/term/GO:0016907
insulin-like growth factor receptor signaling pathway	Gene Ontology	GO:0048009	1	8	0.078712	0.22115	IGF1	http://amigo.geneontology.org/amigo/term/GO:0048009
proteasome complex	Gene Ontology	GO:0000502	1	8	0.078712	0.22115	PSMD7	http://amigo.geneontology.org/amigo/term/GO:0000502
neuron cellular homeostasis	Gene Ontology	GO:0070050	1	8	0.078712	0.22115	FGGY	http://amigo.geneontology.org/amigo/term/GO:0070050
negative regulation of peptidyl-tyrosine phosphorylation	Gene Ontology	GO:0050732	1	8	0.078712	0.22115	NTF3	http://amigo.geneontology.org/amigo/term/GO:0050732
histone phosphorylation	Gene Ontology	GO:0016572	1	8	0.078712	0.22115	CDK2	http://amigo.geneontology.org/amigo/term/GO:0016572
N-acetylglucosamine metabolic process	Gene Ontology	GO:0006044	1	8	0.078712	0.22115	CHST6	http://amigo.geneontology.org/amigo/term/GO:0006044
induction of positive chemotaxis	Gene Ontology	GO:0050930	1	8	0.078712	0.22115	NTF3	http://amigo.geneontology.org/amigo/term/GO:0050930
response to peptide hormone	Gene Ontology	GO:0043434	1	8	0.078712	0.22115	STAT2	http://amigo.geneontology.org/amigo/term/GO:0043434
HOPS complex	Gene Ontology	GO:0030897	1	8	0.078712	0.22115	HOOK1	http://amigo.geneontology.org/amigo/term/GO:0030897
MLL3/4 complex	Gene Ontology	GO:0044666	1	8	0.078712	0.22115	KMT2D	http://amigo.geneontology.org/amigo/term/GO:0044666
cellular protein catabolic process	Gene Ontology	GO:0044257	1	8	0.078712	0.22115	PPT1	http://amigo.geneontology.org/amigo/term/GO:0044257
neuroepithelial cell differentiation	Gene Ontology	GO:0060563	1	8	0.078712	0.22115	TMEM231	http://amigo.geneontology.org/amigo/term/GO:0060563
ectoderm development	Gene Ontology	GO:0007398	1	8	0.078712	0.22115	GRHL3	http://amigo.geneontology.org/amigo/term/GO:0007398
gamma-catenin binding	Gene Ontology	GO:0045295	1	8	0.078712	0.22115	CDH1	http://amigo.geneontology.org/amigo/term/GO:0045295
lysophosphatidic acid binding	Gene Ontology	GO:0035727	1	8	0.078712	0.22115	PPT1	http://amigo.geneontology.org/amigo/term/GO:0035727
negative regulation of amyloid-beta formation	Gene Ontology	GO:1902430	1	8	0.078712	0.22115	IGF1	http://amigo.geneontology.org/amigo/term/GO:1902430
positive regulation of DNA-templated transcription, elongation	Gene Ontology	GO:0032786	1	8	0.078712	0.22115	CCNT1	http://amigo.geneontology.org/amigo/term/GO:0032786
histone acetyltransferase activity (H4-K16 specific)	Gene Ontology	GO:0046972	1	8	0.078712	0.22115	KANSL2	http://amigo.geneontology.org/amigo/term/GO:0046972
nucleosome disassembly	Gene Ontology	GO:0006337	1	8	0.078712	0.22115	SMARCA4	http://amigo.geneontology.org/amigo/term/GO:0006337
ciliary transition fiber	Gene Ontology	GO:0097539	1	8	0.078712	0.22115	CEP83	http://amigo.geneontology.org/amigo/term/GO:0097539
hepatocyte differentiation	Gene Ontology	GO:0070365	1	8	0.078712	0.22115	PCK2	http://amigo.geneontology.org/amigo/term/GO:0070365
clathrin heavy chain binding	Gene Ontology	GO:0032050	1	8	0.078712	0.22115	LRP1	http://amigo.geneontology.org/amigo/term/GO:0032050
positive regulation of DNA-binding transcription factor activity	Gene Ontology	GO:0051091	2	50	0.080788	0.22115	WNT1|SMARCA4	http://amigo.geneontology.org/amigo/term/GO:0051091
regulation of apoptotic process	Gene Ontology	GO:0042981	2	52	0.086183	0.22115	NTF3|TNFAIP8L3	http://amigo.geneontology.org/amigo/term/GO:0042981
cellular response to starvation	Gene Ontology	GO:0009267	2	52	0.086183	0.22115	MFSD2A|MARS	http://amigo.geneontology.org/amigo/term/GO:0009267
positive regulation of glycogen biosynthetic process	Gene Ontology	GO:0045725	1	9	0.087068	0.22115	IGF1	http://amigo.geneontology.org/amigo/term/GO:0045725
positive regulation of activated T cell proliferation	Gene Ontology	GO:0042104	1	9	0.087068	0.22115	IGF1	http://amigo.geneontology.org/amigo/term/GO:0042104
negative regulation of cell migration involved in sprouting angiogenesis	Gene Ontology	GO:0090051	1	9	0.087068	0.22115	MEOX2	http://amigo.geneontology.org/amigo/term/GO:0090051
positive regulation of cytokine production involved in inflammatory response	Gene Ontology	GO:1900017	1	9	0.087068	0.22115	KARS	http://amigo.geneontology.org/amigo/term/GO:1900017
negative regulation of multicellular organism growth	Gene Ontology	GO:0040015	1	9	0.087068	0.22115	SOCS2	http://amigo.geneontology.org/amigo/term/GO:0040015
male sex determination	Gene Ontology	GO:0030238	1	9	0.087068	0.22115	DHH	http://amigo.geneontology.org/amigo/term/GO:0030238
inhibitory postsynaptic potential	Gene Ontology	GO:0060080	1	9	0.087068	0.22115	GRIK2	http://amigo.geneontology.org/amigo/term/GO:0060080
nerve development	Gene Ontology	GO:0021675	1	9	0.087068	0.22115	NTF3	http://amigo.geneontology.org/amigo/term/GO:0021675
protein tag	Gene Ontology	GO:0031386	1	9	0.087068	0.22115	NEDD8	http://amigo.geneontology.org/amigo/term/GO:0031386
melanosome organization	Gene Ontology	GO:0032438	1	9	0.087068	0.22115	PMEL	http://amigo.geneontology.org/amigo/term/GO:0032438
vasculature development	Gene Ontology	GO:0001944	1	9	0.087068	0.22115	TMEM231	http://amigo.geneontology.org/amigo/term/GO:0001944
BMP receptor binding	Gene Ontology	GO:0070700	1	9	0.087068	0.22115	BMP5	http://amigo.geneontology.org/amigo/term/GO:0070700
heart contraction	Gene Ontology	GO:0060047	1	9	0.087068	0.22115	SGCZ	http://amigo.geneontology.org/amigo/term/GO:0060047
DNA clamp loader activity	Gene Ontology	GO:0003689	1	9	0.087068	0.22115	RFC5	http://amigo.geneontology.org/amigo/term/GO:0003689
MKS complex	Gene Ontology	GO:0036038	1	9	0.087068	0.22115	TMEM231	http://amigo.geneontology.org/amigo/term/GO:0036038
negative regulation of ubiquitin protein ligase activity	Gene Ontology	GO:1904667	1	9	0.087068	0.22115	RPL11	http://amigo.geneontology.org/amigo/term/GO:1904667
GTPase activating protein binding	Gene Ontology	GO:0032794	1	9	0.087068	0.22115	CDH1	http://amigo.geneontology.org/amigo/term/GO:0032794
gap junction	Gene Ontology	GO:0005921	1	9	0.087068	0.22115	MIP	http://amigo.geneontology.org/amigo/term/GO:0005921
sperm capacitation	Gene Ontology	GO:0048240	1	9	0.087068	0.22115	ABHD2	http://amigo.geneontology.org/amigo/term/GO:0048240
cardiac septum morphogenesis	Gene Ontology	GO:0060411	1	9	0.087068	0.22115	BMP5	http://amigo.geneontology.org/amigo/term/GO:0060411
positive regulation of DNA-directed DNA polymerase activity	Gene Ontology	GO:1900264	1	9	0.087068	0.22115	RFC5	http://amigo.geneontology.org/amigo/term/GO:1900264
phosphatidylinositol biosynthetic process	Gene Ontology	GO:0006661	1	9	0.087068	0.22115	INPPL1	http://amigo.geneontology.org/amigo/term/GO:0006661
positive regulation of intracellular estrogen receptor signaling pathway	Gene Ontology	GO:0033148	1	9	0.087068	0.22115	KMT2D	http://amigo.geneontology.org/amigo/term/GO:0033148
positive regulation of double-strand break repair via homologous recombination	Gene Ontology	GO:1905168	1	9	0.087068	0.22115	TIMELESS	http://amigo.geneontology.org/amigo/term/GO:1905168
type B pancreatic cell development	Gene Ontology	GO:0003323	1	9	0.087068	0.22115	BMP5	http://amigo.geneontology.org/amigo/term/GO:0003323
potassium:proton antiporter activity	Gene Ontology	GO:0015386	1	9	0.087068	0.22115	SLC9A5	http://amigo.geneontology.org/amigo/term/GO:0015386
cellular response to nitrogen starvation	Gene Ontology	GO:0006995	1	9	0.087068	0.22115	GABARAPL2	http://amigo.geneontology.org/amigo/term/GO:0006995
clathrin-coated endocytic vesicle	Gene Ontology	GO:0045334	1	9	0.087068	0.22115	LMBRD1	http://amigo.geneontology.org/amigo/term/GO:0045334
histone methyltransferase activity (H3-K4 specific)	Gene Ontology	GO:0042800	1	9	0.087068	0.22115	KMT2D	http://amigo.geneontology.org/amigo/term/GO:0042800
endocardial cushion development	Gene Ontology	GO:0003197	1	9	0.087068	0.22115	ERBB3	http://amigo.geneontology.org/amigo/term/GO:0003197
2-oxoglutarate metabolic process	Gene Ontology	GO:0006103	1	9	0.087068	0.22115	TAT	http://amigo.geneontology.org/amigo/term/GO:0006103
response to lipid	Gene Ontology	GO:0033993	1	9	0.087068	0.22115	PCK2	http://amigo.geneontology.org/amigo/term/GO:0033993
synaptic cleft	Gene Ontology	GO:0043083	1	9	0.087068	0.22115	ADGRB3	http://amigo.geneontology.org/amigo/term/GO:0043083
regulation of short-term neuronal synaptic plasticity	Gene Ontology	GO:0048172	1	9	0.087068	0.22115	GRIK2	http://amigo.geneontology.org/amigo/term/GO:0048172
response to pain	Gene Ontology	GO:0048265	1	9	0.087068	0.22115	SLC6A2	http://amigo.geneontology.org/amigo/term/GO:0048265
hematopoietic stem cell differentiation	Gene Ontology	GO:0060218	1	9	0.087068	0.22115	LMBR1L	http://amigo.geneontology.org/amigo/term/GO:0060218
water channel activity	Gene Ontology	GO:0015250	1	9	0.087068	0.22115	MIP	http://amigo.geneontology.org/amigo/term/GO:0015250
water transport	Gene Ontology	GO:0006833	1	9	0.087068	0.22115	MIP	http://amigo.geneontology.org/amigo/term/GO:0006833
positive regulation of ERK1 and ERK2 cascade	Gene Ontology	GO:0070374	3	114	0.090524	0.22115	KARS|APP|TNFAIP8L3	http://amigo.geneontology.org/amigo/term/GO:0070374
transmembrane signaling receptor activity	Gene Ontology	GO:0004888	2	54	0.091683	0.22115	TLR21|LMBR1L	http://amigo.geneontology.org/amigo/term/GO:0004888
negative regulation of cell population proliferation	Gene Ontology	GO:0008285	4	184	0.092204	0.22115	KARS|BMP5|APP|INPPL1	http://amigo.geneontology.org/amigo/term/GO:0008285
BMP signaling pathway	Gene Ontology	GO:0030509	2	55	0.094471	0.22115	BMP5|WNT1	http://amigo.geneontology.org/amigo/term/GO:0030509
extracellular exosome	Gene Ontology	GO:0070062	2	55	0.094471	0.22115	SLC26A4|RAB5B	http://amigo.geneontology.org/amigo/term/GO:0070062
positive regulation by host of viral transcription	Gene Ontology	GO:0043923	1	10	0.095348	0.22115	SMARCA4	http://amigo.geneontology.org/amigo/term/GO:0043923
neuronal cell body membrane	Gene Ontology	GO:0032809	1	10	0.095348	0.22115	SLC6A2	http://amigo.geneontology.org/amigo/term/GO:0032809
sodium:proton antiporter activity	Gene Ontology	GO:0015385	1	10	0.095348	0.22115	SLC9A5	http://amigo.geneontology.org/amigo/term/GO:0015385
glutamate metabolic process	Gene Ontology	GO:0006536	1	10	0.095348	0.22115	TAT	http://amigo.geneontology.org/amigo/term/GO:0006536
cell-cell contact zone	Gene Ontology	GO:0044291	1	10	0.095348	0.22115	JAM2	http://amigo.geneontology.org/amigo/term/GO:0044291
3',5'-cyclic-AMP phosphodiesterase activity	Gene Ontology	GO:0004115	1	10	0.095348	0.22115	PDE3A	http://amigo.geneontology.org/amigo/term/GO:0004115
signal transduction in response to DNA damage	Gene Ontology	GO:0042770	1	10	0.095348	0.22115	WNT1	http://amigo.geneontology.org/amigo/term/GO:0042770
G protein-coupled purinergic nucleotide receptor signaling pathway	Gene Ontology	GO:0035589	1	10	0.095348	0.22115	P2RY4	http://amigo.geneontology.org/amigo/term/GO:0035589
vacuolar proton-transporting V-type ATPase complex	Gene Ontology	GO:0016471	1	10	0.095348	0.22115	ATP6V0D1	http://amigo.geneontology.org/amigo/term/GO:0016471
regulation of dendrite development	Gene Ontology	GO:0050773	1	10	0.095348	0.22115	MFSD2A	http://amigo.geneontology.org/amigo/term/GO:0050773
phosphatidic acid biosynthetic process	Gene Ontology	GO:0006654	1	10	0.095348	0.22115	DGKA	http://amigo.geneontology.org/amigo/term/GO:0006654
negative regulation of androgen receptor signaling pathway	Gene Ontology	GO:0060766	1	10	0.095348	0.22115	SMARCA4	http://amigo.geneontology.org/amigo/term/GO:0060766
npBAF complex	Gene Ontology	GO:0071564	1	10	0.095348	0.22115	SMARCA4	http://amigo.geneontology.org/amigo/term/GO:0071564
regulation of gluconeogenesis	Gene Ontology	GO:0006111	1	10	0.095348	0.22115	PCK2	http://amigo.geneontology.org/amigo/term/GO:0006111
planar cell polarity pathway involved in neural tube closure	Gene Ontology	GO:0090179	1	10	0.095348	0.22115	GRHL3	http://amigo.geneontology.org/amigo/term/GO:0090179
muscle organ development	Gene Ontology	GO:0007517	1	10	0.095348	0.22115	ETV1	http://amigo.geneontology.org/amigo/term/GO:0007517
sodium ion import across plasma membrane	Gene Ontology	GO:0098719	1	10	0.095348	0.22115	SLC9A5	http://amigo.geneontology.org/amigo/term/GO:0098719
fatty acid binding	Gene Ontology	GO:0005504	1	10	0.095348	0.22115	ACOX3	http://amigo.geneontology.org/amigo/term/GO:0005504
leukocyte tethering or rolling	Gene Ontology	GO:0050901	1	10	0.095348	0.22115	JAM2	http://amigo.geneontology.org/amigo/term/GO:0050901
oxalate transmembrane transporter activity	Gene Ontology	GO:0019531	1	10	0.095348	0.22115	SLC26A4	http://amigo.geneontology.org/amigo/term/GO:0019531
leukocyte chemotaxis	Gene Ontology	GO:0030595	1	10	0.095348	0.22115	CNR2	http://amigo.geneontology.org/amigo/term/GO:0030595
nuclear migration	Gene Ontology	GO:0007097	1	10	0.095348	0.22115	FHOD1	http://amigo.geneontology.org/amigo/term/GO:0007097
positive regulation of G protein-coupled receptor signaling pathway	Gene Ontology	GO:0045745	1	10	0.095348	0.22115	TMOD2	http://amigo.geneontology.org/amigo/term/GO:0045745
negative regulation of oxidative stress-induced neuron death	Gene Ontology	GO:1903204	1	10	0.095348	0.22115	WNT1	http://amigo.geneontology.org/amigo/term/GO:1903204
peptide metabolic process	Gene Ontology	GO:0006518	1	10	0.095348	0.22115	CPZ	http://amigo.geneontology.org/amigo/term/GO:0006518
positive regulation of transcription regulatory region DNA binding	Gene Ontology	GO:2000679	1	10	0.095348	0.22115	IGF1	http://amigo.geneontology.org/amigo/term/GO:2000679
eyelid development in camera-type eye	Gene Ontology	GO:0061029	1	10	0.095348	0.22115	GRHL3	http://amigo.geneontology.org/amigo/term/GO:0061029
negative regulation of cell-substrate adhesion	Gene Ontology	GO:0010812	1	10	0.095348	0.22115	WNT1	http://amigo.geneontology.org/amigo/term/GO:0010812
spinal cord association neuron differentiation	Gene Ontology	GO:0021527	1	10	0.095348	0.22115	WNT1	http://amigo.geneontology.org/amigo/term/GO:0021527
oxalate transport	Gene Ontology	GO:0019532	1	10	0.095348	0.22115	SLC26A4	http://amigo.geneontology.org/amigo/term/GO:0019532
vacuolar acidification	Gene Ontology	GO:0007035	1	10	0.095348	0.22115	ATP6V0D1	http://amigo.geneontology.org/amigo/term/GO:0007035
positive regulation of long-term synaptic potentiation	Gene Ontology	GO:1900273	1	10	0.095348	0.22115	APP	http://amigo.geneontology.org/amigo/term/GO:1900273
palmitoyl-(protein) hydrolase activity	Gene Ontology	GO:0008474	1	10	0.095348	0.22115	PPT1	http://amigo.geneontology.org/amigo/term/GO:0008474
tRNA wobble uridine modification	Gene Ontology	GO:0002098	1	10	0.095348	0.22115	ELP4	http://amigo.geneontology.org/amigo/term/GO:0002098
steroid hormone receptor activity	Gene Ontology	GO:0003707	1	10	0.095348	0.22115	ABHD2	http://amigo.geneontology.org/amigo/term/GO:0003707
calcineurin-NFAT signaling cascade	Gene Ontology	GO:0033173	1	10	0.095348	0.22115	NFATC3	http://amigo.geneontology.org/amigo/term/GO:0033173
positive regulation of endocytosis	Gene Ontology	GO:0045807	1	10	0.095348	0.22115	LRP1	http://amigo.geneontology.org/amigo/term/GO:0045807
ubiquitin protein ligase activity	Gene Ontology	GO:0061630	4	187	0.096317	0.222416	TRIM13|HACE1|WWP2|SIAH3	http://amigo.geneontology.org/amigo/term/GO:0061630
positive regulation of GTPase activity	Gene Ontology	GO:0043547	4	187	0.096317	0.222416	RASAL1|ADGRB3|DOCK4|GRHL3	http://amigo.geneontology.org/amigo/term/GO:0043547
peroxisome	Gene Ontology	GO:0005777	2	56	0.097283	0.224156	HMGCL|ACOX3	http://amigo.geneontology.org/amigo/term/GO:0005777
ubiquitin protein ligase binding	Gene Ontology	GO:0031625	4	190	0.100515	0.225294	NEDD8|ERBB3|RPL11|GABARAPL2	http://amigo.geneontology.org/amigo/term/GO:0031625
hematopoietic stem cell proliferation	Gene Ontology	GO:0071425	1	11	0.103554	0.225294	WNT1	http://amigo.geneontology.org/amigo/term/GO:0071425
cellular response to platelet-derived growth factor stimulus	Gene Ontology	GO:0036120	1	11	0.103554	0.225294	MARS	http://amigo.geneontology.org/amigo/term/GO:0036120
positive regulation of dendrite extension	Gene Ontology	GO:1903861	1	11	0.103554	0.225294	RASAL1	http://amigo.geneontology.org/amigo/term/GO:1903861
proton-exporting ATPase activity, phosphorylative mechanism	Gene Ontology	GO:0008553	1	11	0.103554	0.225294	ATP6V0D1	http://amigo.geneontology.org/amigo/term/GO:0008553
RNA polymerase binding	Gene Ontology	GO:0070063	1	11	0.103554	0.225294	CCNT1	http://amigo.geneontology.org/amigo/term/GO:0070063
epithelial cilium movement involved in extracellular fluid movement	Gene Ontology	GO:0003351	1	11	0.103554	0.225294	GAS8	http://amigo.geneontology.org/amigo/term/GO:0003351
peripheral nervous system development	Gene Ontology	GO:0007422	1	11	0.103554	0.225294	NTF3	http://amigo.geneontology.org/amigo/term/GO:0007422
centriole replication	Gene Ontology	GO:0007099	1	11	0.103554	0.225294	CDK2	http://amigo.geneontology.org/amigo/term/GO:0007099
secondary active sulfate transmembrane transporter activity	Gene Ontology	GO:0008271	1	11	0.103554	0.225294	SLC26A4	http://amigo.geneontology.org/amigo/term/GO:0008271
axoneme assembly	Gene Ontology	GO:0035082	1	11	0.103554	0.225294	GAS8	http://amigo.geneontology.org/amigo/term/GO:0035082
U5 snRNP	Gene Ontology	GO:0005682	1	11	0.103554	0.225294	DDX23	http://amigo.geneontology.org/amigo/term/GO:0005682
ruffle assembly	Gene Ontology	GO:0097178	1	11	0.103554	0.225294	INPPL1	http://amigo.geneontology.org/amigo/term/GO:0097178
dynactin complex	Gene Ontology	GO:0005869	1	11	0.103554	0.225294	ACTA2	http://amigo.geneontology.org/amigo/term/GO:0005869
M band	Gene Ontology	GO:0031430	1	11	0.103554	0.225294	MYOM3	http://amigo.geneontology.org/amigo/term/GO:0031430
negative regulation of pri-miRNA transcription by RNA polymerase II	Gene Ontology	GO:1902894	1	11	0.103554	0.225294	NFATC3	http://amigo.geneontology.org/amigo/term/GO:1902894
negative regulation of cAMP-mediated signaling	Gene Ontology	GO:0043951	1	11	0.103554	0.225294	PDE3A	http://amigo.geneontology.org/amigo/term/GO:0043951
neural retina development	Gene Ontology	GO:0003407	1	11	0.103554	0.225294	SMARCA4	http://amigo.geneontology.org/amigo/term/GO:0003407
positive regulation of receptor-mediated endocytosis	Gene Ontology	GO:0048260	1	11	0.103554	0.225294	PPT1	http://amigo.geneontology.org/amigo/term/GO:0048260
positive regulation of amyloid-beta formation	Gene Ontology	GO:1902004	1	11	0.103554	0.225294	APP	http://amigo.geneontology.org/amigo/term/GO:1902004
lipid biosynthetic process	Gene Ontology	GO:0008610	1	11	0.103554	0.225294	AGMO	http://amigo.geneontology.org/amigo/term/GO:0008610
histone H4-K16 acetylation	Gene Ontology	GO:0043984	1	11	0.103554	0.225294	KANSL2	http://amigo.geneontology.org/amigo/term/GO:0043984
embryonic brain development	Gene Ontology	GO:1990403	1	11	0.103554	0.225294	WNT1	http://amigo.geneontology.org/amigo/term/GO:1990403
acrosome reaction	Gene Ontology	GO:0007340	1	11	0.103554	0.225294	ABHD2	http://amigo.geneontology.org/amigo/term/GO:0007340
dendritic shaft	Gene Ontology	GO:0043198	1	11	0.103554	0.225294	APP	http://amigo.geneontology.org/amigo/term/GO:0043198
proton-transporting ATP synthase activity, rotational mechanism	Gene Ontology	GO:0046933	1	11	0.103554	0.225294	ATP5J	http://amigo.geneontology.org/amigo/term/GO:0046933
parallel fiber to Purkinje cell synapse	Gene Ontology	GO:0098688	1	11	0.103554	0.225294	PLCB4	http://amigo.geneontology.org/amigo/term/GO:0098688
enzyme binding	Gene Ontology	GO:0019899	3	122	0.105087	0.228157	RFC5|APP|ZFHX3	http://amigo.geneontology.org/amigo/term/GO:0019899
establishment of skin barrier	Gene Ontology	GO:0061436	1	12	0.111686	0.234273	GRHL3	http://amigo.geneontology.org/amigo/term/GO:0061436
perinuclear endoplasmic reticulum	Gene Ontology	GO:0097038	1	12	0.111686	0.234273	TRIM13	http://amigo.geneontology.org/amigo/term/GO:0097038
myoblast differentiation	Gene Ontology	GO:0045445	1	12	0.111686	0.234273	IGF1	http://amigo.geneontology.org/amigo/term/GO:0045445
histone H3-K4 trimethylation	Gene Ontology	GO:0080182	1	12	0.111686	0.234273	KMT2D	http://amigo.geneontology.org/amigo/term/GO:0080182
cellular response to dexamethasone stimulus	Gene Ontology	GO:0071549	1	12	0.111686	0.234273	PCK2	http://amigo.geneontology.org/amigo/term/GO:0071549
cellular response to prostaglandin E stimulus	Gene Ontology	GO:0071380	1	12	0.111686	0.234273	P2RY4	http://amigo.geneontology.org/amigo/term/GO:0071380
calcium ion import across plasma membrane	Gene Ontology	GO:0098703	1	12	0.111686	0.234273	FAM155B	http://amigo.geneontology.org/amigo/term/GO:0098703
somite development	Gene Ontology	GO:0061053	1	12	0.111686	0.234273	MEOX2	http://amigo.geneontology.org/amigo/term/GO:0061053
mRNA splice site selection	Gene Ontology	GO:0006376	1	12	0.111686	0.234273	SRSF10	http://amigo.geneontology.org/amigo/term/GO:0006376
response to starvation	Gene Ontology	GO:0042594	1	12	0.111686	0.234273	PCK2	http://amigo.geneontology.org/amigo/term/GO:0042594
positive regulation of brown fat cell differentiation	Gene Ontology	GO:0090336	1	12	0.111686	0.234273	VSTM2A	http://amigo.geneontology.org/amigo/term/GO:0090336
outer dynein arm assembly	Gene Ontology	GO:0036158	1	12	0.111686	0.234273	DNAH8	http://amigo.geneontology.org/amigo/term/GO:0036158
hindbrain development	Gene Ontology	GO:0030902	1	12	0.111686	0.234273	BMP5	http://amigo.geneontology.org/amigo/term/GO:0030902
protein autoprocessing	Gene Ontology	GO:0016540	1	12	0.111686	0.234273	DHH	http://amigo.geneontology.org/amigo/term/GO:0016540
mannosylation	Gene Ontology	GO:0097502	1	12	0.111686	0.234273	ALG9	http://amigo.geneontology.org/amigo/term/GO:0097502
proteasome binding	Gene Ontology	GO:0070628	1	12	0.111686	0.234273	PSME4	http://amigo.geneontology.org/amigo/term/GO:0070628
secretory granule membrane	Gene Ontology	GO:0030667	1	12	0.111686	0.234273	SCG3	http://amigo.geneontology.org/amigo/term/GO:0030667
cilium assembly	Gene Ontology	GO:0060271	3	127	0.114626	0.237458	CEP83|TMEM231|CCDC113	http://amigo.geneontology.org/amigo/term/GO:0060271
regulation of ion transmembrane transport	Gene Ontology	GO:0034765	2	62	0.114628	0.237458	WWP2|KCNMA1	http://amigo.geneontology.org/amigo/term/GO:0034765
small GTPase mediated signal transduction	Gene Ontology	GO:0007264	2	62	0.114628	0.237458	RND1|DOCK4	http://amigo.geneontology.org/amigo/term/GO:0007264
negative regulation of cell migration	Gene Ontology	GO:0030336	2	62	0.114628	0.237458	CDH1|ABHD2	http://amigo.geneontology.org/amigo/term/GO:0030336
mitochondrion	Gene Ontology	GO:0005739	9	617	0.117336	0.237458	PCK2|KARS|TRAFD1|SIAH3|HMGCL|NUBPL|BCAT1|SUOX|LIG1	http://amigo.geneontology.org/amigo/term/GO:0005739
microtubule	Gene Ontology	GO:0005874	3	129	0.11853	0.237458	GAS8|HOOK1|DYNC2H1	http://amigo.geneontology.org/amigo/term/GO:0005874
ventricular system development	Gene Ontology	GO:0021591	1	13	0.119744	0.237458	SEMA6D	http://amigo.geneontology.org/amigo/term/GO:0021591
establishment of planar polarity	Gene Ontology	GO:0001736	1	13	0.119744	0.237458	GRHL3	http://amigo.geneontology.org/amigo/term/GO:0001736
associative learning	Gene Ontology	GO:0008306	1	13	0.119744	0.237458	PPT1	http://amigo.geneontology.org/amigo/term/GO:0008306
G protein-coupled glutamate receptor signaling pathway	Gene Ontology	GO:0007216	1	13	0.119744	0.237458	GRM8	http://amigo.geneontology.org/amigo/term/GO:0007216
negative regulation of mRNA splicing, via spliceosome	Gene Ontology	GO:0048025	1	13	0.119744	0.237458	SRSF10	http://amigo.geneontology.org/amigo/term/GO:0048025
heterotypic cell-cell adhesion	Gene Ontology	GO:0034113	1	13	0.119744	0.237458	GLDN	http://amigo.geneontology.org/amigo/term/GO:0034113
positive regulation of actin cytoskeleton reorganization	Gene Ontology	GO:2000251	1	13	0.119744	0.237458	NTF3	http://amigo.geneontology.org/amigo/term/GO:2000251
histone H4-K8 acetylation	Gene Ontology	GO:0043982	1	13	0.119744	0.237458	KANSL2	http://amigo.geneontology.org/amigo/term/GO:0043982
response to gamma radiation	Gene Ontology	GO:0010332	1	13	0.119744	0.237458	TRIM13	http://amigo.geneontology.org/amigo/term/GO:0010332
positive regulation of ubiquitin-protein transferase activity	Gene Ontology	GO:0051443	1	13	0.119744	0.237458	DCUN1D5	http://amigo.geneontology.org/amigo/term/GO:0051443
14-3-3 protein binding	Gene Ontology	GO:0071889	1	13	0.119744	0.237458	TMCC3	http://amigo.geneontology.org/amigo/term/GO:0071889
positive regulation of peptidyl-threonine phosphorylation	Gene Ontology	GO:0010800	1	13	0.119744	0.237458	APP	http://amigo.geneontology.org/amigo/term/GO:0010800
ankyrin binding	Gene Ontology	GO:0030506	1	13	0.119744	0.237458	CDH1	http://amigo.geneontology.org/amigo/term/GO:0030506
DNA-dependent DNA replication	Gene Ontology	GO:0006261	1	13	0.119744	0.237458	RFC5	http://amigo.geneontology.org/amigo/term/GO:0006261
positive regulation of Ras protein signal transduction	Gene Ontology	GO:0046579	1	13	0.119744	0.237458	IGF1	http://amigo.geneontology.org/amigo/term/GO:0046579
histone H4-K5 acetylation	Gene Ontology	GO:0043981	1	13	0.119744	0.237458	KANSL2	http://amigo.geneontology.org/amigo/term/GO:0043981
GTP-dependent protein binding	Gene Ontology	GO:0030742	1	13	0.119744	0.237458	RAB5B	http://amigo.geneontology.org/amigo/term/GO:0030742
transporter activity	Gene Ontology	GO:0005215	1	13	0.119744	0.237458	MFSD2A	http://amigo.geneontology.org/amigo/term/GO:0005215
negative regulation of release of cytochrome c from mitochondria	Gene Ontology	GO:0090201	1	13	0.119744	0.237458	IGF1	http://amigo.geneontology.org/amigo/term/GO:0090201
neurotransmitter secretion	Gene Ontology	GO:0007269	1	13	0.119744	0.237458	PPT1	http://amigo.geneontology.org/amigo/term/GO:0007269
negative regulation of signal transduction	Gene Ontology	GO:0009968	1	13	0.119744	0.237458	ERBB3	http://amigo.geneontology.org/amigo/term/GO:0009968
cellular lipid metabolic process	Gene Ontology	GO:0044255	1	13	0.119744	0.237458	ABHD2	http://amigo.geneontology.org/amigo/term/GO:0044255
proteoglycan biosynthetic process	Gene Ontology	GO:0030166	1	13	0.119744	0.237458	IGF1	http://amigo.geneontology.org/amigo/term/GO:0030166
protein binding	Gene Ontology	GO:0005515	3	131	0.122484	0.24147	CDH1|MIP|KCNMA1	http://amigo.geneontology.org/amigo/term/GO:0005515
positive regulation of p38MAPK cascade	Gene Ontology	GO:1900745	1	14	0.127729	0.24147	KARS	http://amigo.geneontology.org/amigo/term/GO:1900745
Rac guanyl-nucleotide exchange factor activity	Gene Ontology	GO:0030676	1	14	0.127729	0.24147	DOCK4	http://amigo.geneontology.org/amigo/term/GO:0030676
biosynthetic process	Gene Ontology	GO:0009058	1	14	0.127729	0.24147	TAT	http://amigo.geneontology.org/amigo/term/GO:0009058
protein O-linked mannosylation	Gene Ontology	GO:0035269	1	14	0.127729	0.24147	ISPD	http://amigo.geneontology.org/amigo/term/GO:0035269
sarcomere	Gene Ontology	GO:0030017	1	14	0.127729	0.24147	MYOM3	http://amigo.geneontology.org/amigo/term/GO:0030017
axonal growth cone	Gene Ontology	GO:0044295	1	14	0.127729	0.24147	COBL	http://amigo.geneontology.org/amigo/term/GO:0044295
dynein complex	Gene Ontology	GO:0030286	1	14	0.127729	0.24147	DNAH8	http://amigo.geneontology.org/amigo/term/GO:0030286
actin polymerization or depolymerization	Gene Ontology	GO:0008154	1	14	0.127729	0.24147	CAP1	http://amigo.geneontology.org/amigo/term/GO:0008154
autophagosome membrane	Gene Ontology	GO:0000421	1	14	0.127729	0.24147	GABARAPL2	http://amigo.geneontology.org/amigo/term/GO:0000421
negative regulation of protein secretion	Gene Ontology	GO:0050709	1	14	0.127729	0.24147	ERP29	http://amigo.geneontology.org/amigo/term/GO:0050709
protein phosphatase 2A binding	Gene Ontology	GO:0051721	1	14	0.127729	0.24147	IGBP1	http://amigo.geneontology.org/amigo/term/GO:0051721
response to estradiol	Gene Ontology	GO:0032355	1	14	0.127729	0.24147	SOCS2	http://amigo.geneontology.org/amigo/term/GO:0032355
T cell proliferation	Gene Ontology	GO:0042098	1	14	0.127729	0.24147	LMBR1L	http://amigo.geneontology.org/amigo/term/GO:0042098
exon-exon junction complex	Gene Ontology	GO:0035145	1	14	0.127729	0.24147	PYM1	http://amigo.geneontology.org/amigo/term/GO:0035145
integrin complex	Gene Ontology	GO:0008305	1	14	0.127729	0.24147	ITGAD	http://amigo.geneontology.org/amigo/term/GO:0008305
response to progesterone	Gene Ontology	GO:0032570	1	14	0.127729	0.24147	ABHD2	http://amigo.geneontology.org/amigo/term/GO:0032570
mannosyltransferase activity	Gene Ontology	GO:0000030	1	14	0.127729	0.24147	ALG9	http://amigo.geneontology.org/amigo/term/GO:0000030
steroid hormone mediated signaling pathway	Gene Ontology	GO:0043401	1	14	0.127729	0.24147	ABHD2	http://amigo.geneontology.org/amigo/term/GO:0043401
positive regulation of receptor internalization	Gene Ontology	GO:0002092	1	14	0.127729	0.24147	NTF3	http://amigo.geneontology.org/amigo/term/GO:0002092
bicarbonate transmembrane transporter activity	Gene Ontology	GO:0015106	1	14	0.127729	0.24147	SLC26A4	http://amigo.geneontology.org/amigo/term/GO:0015106
branching morphogenesis of an epithelial tube	Gene Ontology	GO:0048754	1	14	0.127729	0.24147	TIMELESS	http://amigo.geneontology.org/amigo/term/GO:0048754
G protein-coupled serotonin receptor signaling pathway	Gene Ontology	GO:0098664	1	14	0.127729	0.24147	CHRM2	http://amigo.geneontology.org/amigo/term/GO:0098664
regulation of double-strand break repair via homologous recombination	Gene Ontology	GO:0010569	1	14	0.127729	0.24147	TERF2IP	http://amigo.geneontology.org/amigo/term/GO:0010569
anion:anion antiporter activity	Gene Ontology	GO:0015301	1	14	0.127729	0.24147	SLC26A4	http://amigo.geneontology.org/amigo/term/GO:0015301
positive regulation of lamellipodium assembly	Gene Ontology	GO:0010592	1	14	0.127729	0.24147	WNT1	http://amigo.geneontology.org/amigo/term/GO:0010592
lipid binding	Gene Ontology	GO:0008289	2	67	0.129633	0.244362	DGKB|LBFABP	http://amigo.geneontology.org/amigo/term/GO:0008289
cytokine-mediated signaling pathway	Gene Ontology	GO:0019221	2	68	0.132686	0.244362	MYOM3|STAT2	http://amigo.geneontology.org/amigo/term/GO:0019221
proton transmembrane transport	Gene Ontology	GO:1902600	2	68	0.132686	0.244362	SLC9A5|ATP6V0D1	http://amigo.geneontology.org/amigo/term/GO:1902600
negative regulation of cell growth	Gene Ontology	GO:0030308	2	68	0.132686	0.244362	PPT1|SMARCA4	http://amigo.geneontology.org/amigo/term/GO:0030308
DNA biosynthetic process	Gene Ontology	GO:0071897	1	15	0.135642	0.244362	LIG1	http://amigo.geneontology.org/amigo/term/GO:0071897
transcription elongation factor complex	Gene Ontology	GO:0008023	1	15	0.135642	0.244362	ELP4	http://amigo.geneontology.org/amigo/term/GO:0008023
single-stranded DNA helicase activity	Gene Ontology	GO:0017116	1	15	0.135642	0.244362	RFC5	http://amigo.geneontology.org/amigo/term/GO:0017116
nuclear chromosome	Gene Ontology	GO:0000228	1	15	0.135642	0.244362	TIMELESS	http://amigo.geneontology.org/amigo/term/GO:0000228
apical junction complex	Gene Ontology	GO:0043296	1	15	0.135642	0.244362	CDH1	http://amigo.geneontology.org/amigo/term/GO:0043296
DNA polymerase binding	Gene Ontology	GO:0070182	1	15	0.135642	0.244362	SMARCA4	http://amigo.geneontology.org/amigo/term/GO:0070182
SWI/SNF complex	Gene Ontology	GO:0016514	1	15	0.135642	0.244362	SMARCA4	http://amigo.geneontology.org/amigo/term/GO:0016514
positive regulation of mRNA splicing, via spliceosome	Gene Ontology	GO:0048026	1	15	0.135642	0.244362	RBMS2	http://amigo.geneontology.org/amigo/term/GO:0048026
oocyte maturation	Gene Ontology	GO:0001556	1	15	0.135642	0.244362	PDE3A	http://amigo.geneontology.org/amigo/term/GO:0001556
chloride transmembrane transporter activity	Gene Ontology	GO:0015108	1	15	0.135642	0.244362	SLC26A4	http://amigo.geneontology.org/amigo/term/GO:0015108
cochlea development	Gene Ontology	GO:0090102	1	15	0.135642	0.244362	SLITRK6	http://amigo.geneontology.org/amigo/term/GO:0090102
1-phosphatidylinositol-3-kinase regulator activity	Gene Ontology	GO:0046935	1	15	0.135642	0.244362	SOCS2	http://amigo.geneontology.org/amigo/term/GO:0046935
protein localization to centrosome	Gene Ontology	GO:0071539	1	15	0.135642	0.244362	CEP83	http://amigo.geneontology.org/amigo/term/GO:0071539
receptor signaling pathway via JAK-STAT	Gene Ontology	GO:0007259	1	15	0.135642	0.244362	STAT2	http://amigo.geneontology.org/amigo/term/GO:0007259
positive regulation of G2/M transition of mitotic cell cycle	Gene Ontology	GO:0010971	1	15	0.135642	0.244362	APP	http://amigo.geneontology.org/amigo/term/GO:0010971
neuroblast proliferation	Gene Ontology	GO:0007405	1	15	0.135642	0.244362	IGF1	http://amigo.geneontology.org/amigo/term/GO:0007405
regulation of dendrite morphogenesis	Gene Ontology	GO:0048814	1	15	0.135642	0.244362	ADGRB3	http://amigo.geneontology.org/amigo/term/GO:0048814
regulation of synaptic transmission, glutamatergic	Gene Ontology	GO:0051966	1	15	0.135642	0.244362	GRM8	http://amigo.geneontology.org/amigo/term/GO:0051966
T cell costimulation	Gene Ontology	GO:0031295	1	15	0.135642	0.244362	EFNB1	http://amigo.geneontology.org/amigo/term/GO:0031295
cellular response to BMP stimulus	Gene Ontology	GO:0071773	1	15	0.135642	0.244362	VSTM2A	http://amigo.geneontology.org/amigo/term/GO:0071773
pharyngeal system development	Gene Ontology	GO:0060037	1	15	0.135642	0.244362	BMP5	http://amigo.geneontology.org/amigo/term/GO:0060037
male genitalia development	Gene Ontology	GO:0030539	1	15	0.135642	0.244362	BMP5	http://amigo.geneontology.org/amigo/term/GO:0030539
sulfate transmembrane transporter activity	Gene Ontology	GO:0015116	1	15	0.135642	0.244362	SLC26A4	http://amigo.geneontology.org/amigo/term/GO:0015116
dendritic spine	Gene Ontology	GO:0043197	2	69	0.135757	0.244362	APP|PPFIA2	http://amigo.geneontology.org/amigo/term/GO:0043197
transcription coregulator activity	Gene Ontology	GO:0003712	2	70	0.138843	0.248093	MED7|NAB2	http://amigo.geneontology.org/amigo/term/GO:0003712
actin cytoskeleton	Gene Ontology	GO:0015629	3	140	0.140849	0.248093	ACTA2|KANSL2|APBB3	http://amigo.geneontology.org/amigo/term/GO:0015629
neuronal cell body	Gene Ontology	GO:0043025	3	140	0.140849	0.248093	COBL|PPT1|GRIK2	http://amigo.geneontology.org/amigo/term/GO:0043025
positive regulation of cell population proliferation	Gene Ontology	GO:0008284	4	217	0.141872	0.248093	ERBB3|CDK2|NTF3|KMT2D	http://amigo.geneontology.org/amigo/term/GO:0008284
endomembrane system	Gene Ontology	GO:0012505	2	71	0.141944	0.248093	RAB5B|TMCC3	http://amigo.geneontology.org/amigo/term/GO:0012505
sulfate transmembrane transport	Gene Ontology	GO:1902358	1	16	0.143484	0.248093	SLC26A4	http://amigo.geneontology.org/amigo/term/GO:1902358
ubiquitin-like protein ligase binding	Gene Ontology	GO:0044389	1	16	0.143484	0.248093	STAT2	http://amigo.geneontology.org/amigo/term/GO:0044389
spinal cord motor neuron differentiation	Gene Ontology	GO:0021522	1	16	0.143484	0.248093	DYNC2H1	http://amigo.geneontology.org/amigo/term/GO:0021522
antigen processing and presentation	Gene Ontology	GO:0019882	1	16	0.143484	0.248093	RAB5B	http://amigo.geneontology.org/amigo/term/GO:0019882
positive regulation of reactive oxygen species metabolic process	Gene Ontology	GO:2000379	1	16	0.143484	0.248093	IFNG	http://amigo.geneontology.org/amigo/term/GO:2000379
innervation	Gene Ontology	GO:0060384	1	16	0.143484	0.248093	SLITRK6	http://amigo.geneontology.org/amigo/term/GO:0060384
voltage-gated ion channel activity	Gene Ontology	GO:0005244	1	16	0.143484	0.248093	KCNMA1	http://amigo.geneontology.org/amigo/term/GO:0005244
transcription elongation from RNA polymerase II promoter	Gene Ontology	GO:0006368	1	16	0.143484	0.248093	TCEB3	http://amigo.geneontology.org/amigo/term/GO:0006368
erythrocyte development	Gene Ontology	GO:0048821	1	16	0.143484	0.248093	TMOD3	http://amigo.geneontology.org/amigo/term/GO:0048821
poly(A) binding	Gene Ontology	GO:0008143	1	16	0.143484	0.248093	KHDRBS2	http://amigo.geneontology.org/amigo/term/GO:0008143
neuronal action potential	Gene Ontology	GO:0019228	1	16	0.143484	0.248093	GRIK2	http://amigo.geneontology.org/amigo/term/GO:0019228
proteasomal ubiquitin-independent protein catabolic process	Gene Ontology	GO:0010499	1	16	0.143484	0.248093	PSME4	http://amigo.geneontology.org/amigo/term/GO:0010499
positive regulation of apoptotic signaling pathway	Gene Ontology	GO:2001235	1	16	0.143484	0.248093	CRADD	http://amigo.geneontology.org/amigo/term/GO:2001235
positive regulation of phosphatidylinositol 3-kinase activity	Gene Ontology	GO:0043552	1	16	0.143484	0.248093	TNFAIP8L3	http://amigo.geneontology.org/amigo/term/GO:0043552
mitochondrion morphogenesis	Gene Ontology	GO:0070584	1	16	0.143484	0.248093	NUBPL	http://amigo.geneontology.org/amigo/term/GO:0070584
female gonad development	Gene Ontology	GO:0008585	1	16	0.143484	0.248093	COL6A1	http://amigo.geneontology.org/amigo/term/GO:0008585
tumor necrosis factor receptor binding	Gene Ontology	GO:0005164	1	16	0.143484	0.248093	EDA	http://amigo.geneontology.org/amigo/term/GO:0005164
androgen receptor binding	Gene Ontology	GO:0050681	1	16	0.143484	0.248093	SMARCA4	http://amigo.geneontology.org/amigo/term/GO:0050681
vesicle docking	Gene Ontology	GO:0048278	1	16	0.143484	0.248093	CEP83	http://amigo.geneontology.org/amigo/term/GO:0048278
lysosome	Gene Ontology	GO:0005764	3	142	0.14505	0.249997	PPT1|LMBRD1|FUCA1	http://amigo.geneontology.org/amigo/term/GO:0005764
integrin binding	Gene Ontology	GO:0005178	2	72	0.14506	0.249997	IGF1|JAM2	http://amigo.geneontology.org/amigo/term/GO:0005178
glucose homeostasis	Gene Ontology	GO:0042593	2	73	0.14819	0.251614	IL6|CSMD1	http://amigo.geneontology.org/amigo/term/GO:0042593
apical plasma membrane	Gene Ontology	GO:0016324	3	144	0.149292	0.251614	ERBB3|SLC26A4|MIP	http://amigo.geneontology.org/amigo/term/GO:0016324
early endosome to late endosome transport	Gene Ontology	GO:0045022	1	17	0.151255	0.251614	HOOK1	http://amigo.geneontology.org/amigo/term/GO:0045022
embryo development ending in birth or egg hatching	Gene Ontology	GO:0009792	1	17	0.151255	0.251614	PCK2	http://amigo.geneontology.org/amigo/term/GO:0009792
proton-transporting ATPase activity, rotational mechanism	Gene Ontology	GO:0046961	1	17	0.151255	0.251614	ATP6V0D1	http://amigo.geneontology.org/amigo/term/GO:0046961
positive regulation of chondrocyte differentiation	Gene Ontology	GO:0032332	1	17	0.151255	0.251614	SOX5	http://amigo.geneontology.org/amigo/term/GO:0032332
positive regulation of mitotic nuclear division	Gene Ontology	GO:0045840	1	17	0.151255	0.251614	IGF1	http://amigo.geneontology.org/amigo/term/GO:0045840
dynein intermediate chain binding	Gene Ontology	GO:0045505	1	17	0.151255	0.251614	DNAH8	http://amigo.geneontology.org/amigo/term/GO:0045505
iron-sulfur cluster assembly	Gene Ontology	GO:0016226	1	17	0.151255	0.251614	NUBPL	http://amigo.geneontology.org/amigo/term/GO:0016226
regulation of phosphatidylinositol 3-kinase activity	Gene Ontology	GO:0043551	1	17	0.151255	0.251614	SOCS2	http://amigo.geneontology.org/amigo/term/GO:0043551
regulation of postsynapse organization	Gene Ontology	GO:0099175	1	17	0.151255	0.251614	DGKB	http://amigo.geneontology.org/amigo/term/GO:0099175
regulation of metabolic process	Gene Ontology	GO:0019222	1	17	0.151255	0.251614	CNR2	http://amigo.geneontology.org/amigo/term/GO:0019222
positive regulation of vascular associated smooth muscle cell proliferation	Gene Ontology	GO:1904707	1	17	0.151255	0.251614	IGF1	http://amigo.geneontology.org/amigo/term/GO:1904707
epidermis development	Gene Ontology	GO:0008544	1	17	0.151255	0.251614	GRHL3	http://amigo.geneontology.org/amigo/term/GO:0008544
cyclin binding	Gene Ontology	GO:0030332	1	17	0.151255	0.251614	CDK2	http://amigo.geneontology.org/amigo/term/GO:0030332
negative regulation of insulin secretion	Gene Ontology	GO:0046676	1	17	0.151255	0.251614	IGF1	http://amigo.geneontology.org/amigo/term/GO:0046676
cortical cytoskeleton organization	Gene Ontology	GO:0030865	1	17	0.151255	0.251614	RND1	http://amigo.geneontology.org/amigo/term/GO:0030865
digestive tract development	Gene Ontology	GO:0048565	1	17	0.151255	0.251614	COBL	http://amigo.geneontology.org/amigo/term/GO:0048565
cytokine production	Gene Ontology	GO:0001816	1	17	0.151255	0.251614	NFATC3	http://amigo.geneontology.org/amigo/term/GO:0001816
defense response	Gene Ontology	GO:0006952	1	17	0.151255	0.251614	STAT2	http://amigo.geneontology.org/amigo/term/GO:0006952
embryonic pattern specification	Gene Ontology	GO:0009880	1	17	0.151255	0.251614	EFNB1	http://amigo.geneontology.org/amigo/term/GO:0009880
regulation of signal transduction	Gene Ontology	GO:0009966	1	17	0.151255	0.251614	IGBP1	http://amigo.geneontology.org/amigo/term/GO:0009966
extracellular region	Gene Ontology	GO:0005576	4	226	0.156956	0.257113	VSTM2A|NTF3|WWP2|GAS8	http://amigo.geneontology.org/amigo/term/GO:0005576
protein homooligomerization	Gene Ontology	GO:0051260	2	76	0.157661	0.257113	IKZF4|KCNRG	http://amigo.geneontology.org/amigo/term/GO:0051260
mRNA binding	Gene Ontology	GO:0003729	3	148	0.157894	0.257113	PCK2|RPS26|KHDRBS2	http://amigo.geneontology.org/amigo/term/GO:0003729
apoptotic signaling pathway	Gene Ontology	GO:0097190	1	18	0.158956	0.257113	CRADD	http://amigo.geneontology.org/amigo/term/GO:0097190
triglyceride lipase activity	Gene Ontology	GO:0004806	1	18	0.158956	0.257113	LIPML5	http://amigo.geneontology.org/amigo/term/GO:0004806
telomeric DNA binding	Gene Ontology	GO:0042162	1	18	0.158956	0.257113	TERF2IP	http://amigo.geneontology.org/amigo/term/GO:0042162
pigmentation	Gene Ontology	GO:0043473	1	18	0.158956	0.257113	EDA	http://amigo.geneontology.org/amigo/term/GO:0043473
toll-like receptor signaling pathway	Gene Ontology	GO:0002224	1	18	0.158956	0.257113	TLR21	http://amigo.geneontology.org/amigo/term/GO:0002224
lipid homeostasis	Gene Ontology	GO:0055088	1	18	0.158956	0.257113	ACOX3	http://amigo.geneontology.org/amigo/term/GO:0055088
ephrin receptor binding	Gene Ontology	GO:0046875	1	18	0.158956	0.257113	EFNB1	http://amigo.geneontology.org/amigo/term/GO:0046875
cyclin-dependent protein serine/threonine kinase activity	Gene Ontology	GO:0004693	1	18	0.158956	0.257113	CDK2	http://amigo.geneontology.org/amigo/term/GO:0004693
membrane fusion	Gene Ontology	GO:0061025	1	18	0.158956	0.257113	HACE1	http://amigo.geneontology.org/amigo/term/GO:0061025
poly(U) RNA binding	Gene Ontology	GO:0008266	1	18	0.158956	0.257113	KHDRBS2	http://amigo.geneontology.org/amigo/term/GO:0008266
endodermal cell differentiation	Gene Ontology	GO:0035987	1	18	0.158956	0.257113	COL6A1	http://amigo.geneontology.org/amigo/term/GO:0035987
peptidase activity	Gene Ontology	GO:0008233	1	18	0.158956	0.257113	DHH	http://amigo.geneontology.org/amigo/term/GO:0008233
syntaxin-1 binding	Gene Ontology	GO:0017075	1	18	0.158956	0.257113	SYPL1	http://amigo.geneontology.org/amigo/term/GO:0017075
negative regulation of Ras protein signal transduction	Gene Ontology	GO:0046580	1	18	0.158956	0.257113	RASAL1	http://amigo.geneontology.org/amigo/term/GO:0046580
structural constituent of eye lens	Gene Ontology	GO:0005212	1	18	0.158956	0.257113	MIP	http://amigo.geneontology.org/amigo/term/GO:0005212
nuclear chromatin	Gene Ontology	GO:0000790	3	149	0.160068	0.258515	GABPA|TIMELESS|TCF12	http://amigo.geneontology.org/amigo/term/GO:0000790
receptor complex	Gene Ontology	GO:0043235	3	150	0.162251	0.261425	ERBB3|APP|LRP1	http://amigo.geneontology.org/amigo/term/GO:0043235
mitochondrial matrix	Gene Ontology	GO:0005759	2	78	0.164037	0.261425	PCK2|HMGCL	http://amigo.geneontology.org/amigo/term/GO:0005759
nucleoplasm	Gene Ontology	GO:0005654	18	1526	0.164509	0.261425	DDX23|FHOD1|NFATC3|TNFAIP8L3|PNRC2|GRHL3|CLINT1|PSMD7|GINS3|TIMELESS|LIG1|NEDD8|RPL11|PYM1|IKZF4|GABPA|PSME4|TERF2IP	http://amigo.geneontology.org/amigo/term/GO:0005654
semaphorin receptor binding	Gene Ontology	GO:0030215	1	19	0.166587	0.261425	SEMA6D	http://amigo.geneontology.org/amigo/term/GO:0030215
ATP-dependent chromatin remodeling	Gene Ontology	GO:0043044	1	19	0.166587	0.261425	SMARCA4	http://amigo.geneontology.org/amigo/term/GO:0043044
ciliary transition zone	Gene Ontology	GO:0035869	1	19	0.166587	0.261425	TMEM231	http://amigo.geneontology.org/amigo/term/GO:0035869
regulation of endocytosis	Gene Ontology	GO:0030100	1	19	0.166587	0.261425	RAB5B	http://amigo.geneontology.org/amigo/term/GO:0030100
phosphatidylinositol phospholipase C activity	Gene Ontology	GO:0004435	1	19	0.166587	0.261425	PLCB4	http://amigo.geneontology.org/amigo/term/GO:0004435
ribosomal large subunit assembly	Gene Ontology	GO:0000027	1	19	0.166587	0.261425	RPL11	http://amigo.geneontology.org/amigo/term/GO:0000027
protein targeting	Gene Ontology	GO:0006605	1	19	0.166587	0.261425	RPL11	http://amigo.geneontology.org/amigo/term/GO:0006605
cullin family protein binding	Gene Ontology	GO:0097602	1	19	0.166587	0.261425	DCUN1D5	http://amigo.geneontology.org/amigo/term/GO:0097602
condensed chromosome	Gene Ontology	GO:0000793	1	19	0.166587	0.261425	CDK2	http://amigo.geneontology.org/amigo/term/GO:0000793
cellular response to glucose stimulus	Gene Ontology	GO:0071333	1	19	0.166587	0.261425	PCK2	http://amigo.geneontology.org/amigo/term/GO:0071333
phospholipid transport	Gene Ontology	GO:0015914	1	19	0.166587	0.261425	TNFAIP8L3	http://amigo.geneontology.org/amigo/term/GO:0015914
extrinsic apoptotic signaling pathway in absence of ligand	Gene Ontology	GO:0097192	1	19	0.166587	0.261425	ERBB3	http://amigo.geneontology.org/amigo/term/GO:0097192
spindle midzone	Gene Ontology	GO:0051233	1	19	0.166587	0.261425	APP	http://amigo.geneontology.org/amigo/term/GO:0051233
hippocampal mossy fiber to CA3 synapse	Gene Ontology	GO:0098686	1	19	0.166587	0.261425	GRIK2	http://amigo.geneontology.org/amigo/term/GO:0098686
actin monomer binding	Gene Ontology	GO:0003785	1	19	0.166587	0.261425	COBL	http://amigo.geneontology.org/amigo/term/GO:0003785
ligand-gated ion channel activity	Gene Ontology	GO:0015276	1	19	0.166587	0.261425	GRIK2	http://amigo.geneontology.org/amigo/term/GO:0015276
Rho GTPase binding	Gene Ontology	GO:0017048	1	20	0.174149	0.268885	DIAPH3	http://amigo.geneontology.org/amigo/term/GO:0017048
positive regulation of macroautophagy	Gene Ontology	GO:0016239	1	20	0.174149	0.268885	TRIM13	http://amigo.geneontology.org/amigo/term/GO:0016239
adherens junction organization	Gene Ontology	GO:0034332	1	20	0.174149	0.268885	CDH1	http://amigo.geneontology.org/amigo/term/GO:0034332
regulation of growth	Gene Ontology	GO:0040008	1	20	0.174149	0.268885	IFNG	http://amigo.geneontology.org/amigo/term/GO:0040008
intercalated disc	Gene Ontology	GO:0014704	1	20	0.174149	0.268885	FHOD1	http://amigo.geneontology.org/amigo/term/GO:0014704
stereocilium	Gene Ontology	GO:0032420	1	20	0.174149	0.268885	DOCK4	http://amigo.geneontology.org/amigo/term/GO:0032420
protein localization to cilium	Gene Ontology	GO:0061512	1	20	0.174149	0.268885	DYNC2H1	http://amigo.geneontology.org/amigo/term/GO:0061512
response to estrogen	Gene Ontology	GO:0043627	1	20	0.174149	0.268885	KMT2D	http://amigo.geneontology.org/amigo/term/GO:0043627
negative regulation of proteasomal ubiquitin-dependent protein catabolic process	Gene Ontology	GO:0032435	1	20	0.174149	0.268885	RPL11	http://amigo.geneontology.org/amigo/term/GO:0032435
macroautophagy	Gene Ontology	GO:0016236	1	20	0.174149	0.268885	GABARAPL2	http://amigo.geneontology.org/amigo/term/GO:0016236
metallocarboxypeptidase activity	Gene Ontology	GO:0004181	1	20	0.174149	0.268885	CPZ	http://amigo.geneontology.org/amigo/term/GO:0004181
signaling receptor activity	Gene Ontology	GO:0038023	2	83	0.180166	0.274814	TLR21|GRIK2	http://amigo.geneontology.org/amigo/term/GO:0038023
protein-containing complex	Gene Ontology	GO:0032991	4	240	0.181529	0.274814	HMGCL|GOLT1B|CCDC113|IKZF4	http://amigo.geneontology.org/amigo/term/GO:0032991
intracellular signal transduction	Gene Ontology	GO:0035556	4	240	0.181529	0.274814	DGKB|RASAL1|DGKA|SOCS2	http://amigo.geneontology.org/amigo/term/GO:0035556
U4/U6 x U5 tri-snRNP complex	Gene Ontology	GO:0046540	1	21	0.181643	0.274814	DDX23	http://amigo.geneontology.org/amigo/term/GO:0046540
synaptic transmission, glutamatergic	Gene Ontology	GO:0035249	1	21	0.181643	0.274814	GRIK2	http://amigo.geneontology.org/amigo/term/GO:0035249
coronary vasculature development	Gene Ontology	GO:0060976	1	21	0.181643	0.274814	DYNC2H1	http://amigo.geneontology.org/amigo/term/GO:0060976
mitochondrial small ribosomal subunit	Gene Ontology	GO:0005763	1	21	0.181643	0.274814	MRPL42	http://amigo.geneontology.org/amigo/term/GO:0005763
cytoplasmic dynein complex	Gene Ontology	GO:0005868	1	21	0.181643	0.274814	DYNC2H1	http://amigo.geneontology.org/amigo/term/GO:0005868
T cell differentiation in thymus	Gene Ontology	GO:0033077	1	21	0.181643	0.274814	WNT1	http://amigo.geneontology.org/amigo/term/GO:0033077
behavioral fear response	Gene Ontology	GO:0001662	1	21	0.181643	0.274814	GRIK2	http://amigo.geneontology.org/amigo/term/GO:0001662
cyclin-dependent protein kinase holoenzyme complex	Gene Ontology	GO:0000307	1	21	0.181643	0.274814	CDK2	http://amigo.geneontology.org/amigo/term/GO:0000307
carbohydrate phosphorylation	Gene Ontology	GO:0046835	1	21	0.181643	0.274814	FGGY	http://amigo.geneontology.org/amigo/term/GO:0046835
positive regulation of Wnt signaling pathway	Gene Ontology	GO:0030177	1	21	0.181643	0.274814	SMARCA4	http://amigo.geneontology.org/amigo/term/GO:0030177
negative regulation of axon extension involved in axon guidance	Gene Ontology	GO:0048843	1	21	0.181643	0.274814	SEMA6D	http://amigo.geneontology.org/amigo/term/GO:0048843
potassium ion transmembrane transport	Gene Ontology	GO:0071805	2	84	0.183421	0.277105	SLC9A5|KCNMA1	http://amigo.geneontology.org/amigo/term/GO:0071805
G protein-coupled receptor activity	Gene Ontology	GO:0004930	4	244	0.188775	0.278899	CNR2|GPR78|CHRM2|ADGRB3	http://amigo.geneontology.org/amigo/term/GO:0004930
positive regulation of cell adhesion	Gene Ontology	GO:0045785	1	22	0.18907	0.278899	MIP	http://amigo.geneontology.org/amigo/term/GO:0045785
DNA recombination	Gene Ontology	GO:0006310	1	22	0.18907	0.278899	LIG1	http://amigo.geneontology.org/amigo/term/GO:0006310
G protein-coupled serotonin receptor activity	Gene Ontology	GO:0004993	1	22	0.18907	0.278899	CHRM2	http://amigo.geneontology.org/amigo/term/GO:0004993
protein K63-linked deubiquitination	Gene Ontology	GO:0070536	1	22	0.18907	0.278899	STAMBPL1	http://amigo.geneontology.org/amigo/term/GO:0070536
cognition	Gene Ontology	GO:0050890	1	22	0.18907	0.278899	MFSD2A	http://amigo.geneontology.org/amigo/term/GO:0050890
protein kinase B signaling	Gene Ontology	GO:0043491	1	22	0.18907	0.278899	IGF1	http://amigo.geneontology.org/amigo/term/GO:0043491
phosphatidylinositol 3-kinase complex	Gene Ontology	GO:0005942	1	22	0.18907	0.278899	SOCS2	http://amigo.geneontology.org/amigo/term/GO:0005942
basal plasma membrane	Gene Ontology	GO:0009925	1	22	0.18907	0.278899	ERBB3	http://amigo.geneontology.org/amigo/term/GO:0009925
cellular response to epidermal growth factor stimulus	Gene Ontology	GO:0071364	1	22	0.18907	0.278899	MARS	http://amigo.geneontology.org/amigo/term/GO:0071364
semaphorin-plexin signaling pathway	Gene Ontology	GO:0071526	1	22	0.18907	0.278899	SEMA6D	http://amigo.geneontology.org/amigo/term/GO:0071526
organic acid metabolic process	Gene Ontology	GO:0006082	1	22	0.18907	0.278899	CYP2J23	http://amigo.geneontology.org/amigo/term/GO:0006082
mRNA polyadenylation	Gene Ontology	GO:0006378	1	22	0.18907	0.278899	APP	http://amigo.geneontology.org/amigo/term/GO:0006378
humoral immune response	Gene Ontology	GO:0006959	1	22	0.18907	0.278899	IFNG	http://amigo.geneontology.org/amigo/term/GO:0006959
positive regulation of cyclin-dependent protein serine/threonine kinase activity	Gene Ontology	GO:0045737	1	22	0.18907	0.278899	CCNT1	http://amigo.geneontology.org/amigo/term/GO:0045737
brush border membrane	Gene Ontology	GO:0031526	1	22	0.18907	0.278899	SLC26A4	http://amigo.geneontology.org/amigo/term/GO:0031526
microtubule binding	Gene Ontology	GO:0008017	3	162	0.189111	0.278899	MTUS1|HOOK1|GAS8	http://amigo.geneontology.org/amigo/term/GO:0008017
regulation of insulin secretion	Gene Ontology	GO:0050796	1	23	0.196429	0.28569	IL6	http://amigo.geneontology.org/amigo/term/GO:0050796
activating transcription factor binding	Gene Ontology	GO:0033613	1	23	0.196429	0.28569	GABPA	http://amigo.geneontology.org/amigo/term/GO:0033613
Cajal body	Gene Ontology	GO:0015030	1	23	0.196429	0.28569	CDK2	http://amigo.geneontology.org/amigo/term/GO:0015030
G protein-coupled receptor signaling pathway, coupled to cyclic nucleotide second messenger	Gene Ontology	GO:0007187	1	23	0.196429	0.28569	CHRM2	http://amigo.geneontology.org/amigo/term/GO:0007187
energy homeostasis	Gene Ontology	GO:0097009	1	23	0.196429	0.28569	MFSD2A	http://amigo.geneontology.org/amigo/term/GO:0097009
protein localization to nucleus	Gene Ontology	GO:0034504	1	23	0.196429	0.28569	RPL11	http://amigo.geneontology.org/amigo/term/GO:0034504
negative regulation of tumor necrosis factor production	Gene Ontology	GO:0032720	1	23	0.196429	0.28569	IGF1	http://amigo.geneontology.org/amigo/term/GO:0032720
T cell differentiation	Gene Ontology	GO:0030217	1	23	0.196429	0.28569	LMBR1L	http://amigo.geneontology.org/amigo/term/GO:0030217
autophagy of mitochondrion	Gene Ontology	GO:0000422	1	23	0.196429	0.28569	GABARAPL2	http://amigo.geneontology.org/amigo/term/GO:0000422
response to heat	Gene Ontology	GO:0009408	1	23	0.196429	0.28569	IGF1	http://amigo.geneontology.org/amigo/term/GO:0009408
ubiquitin-protein transferase activity	Gene Ontology	GO:0004842	2	89	0.199815	0.289815	HACE1|HECTD4	http://amigo.geneontology.org/amigo/term/GO:0004842
transmembrane receptor protein tyrosine kinase signaling pathway	Gene Ontology	GO:0007169	2	89	0.199815	0.289815	ERBB3|NTF3	http://amigo.geneontology.org/amigo/term/GO:0007169
lysosomal membrane	Gene Ontology	GO:0005765	2	90	0.203115	0.29107	ATP6V0D1|LMBRD1	http://amigo.geneontology.org/amigo/term/GO:0005765
cyclin-dependent protein serine/threonine kinase regulator activity	Gene Ontology	GO:0016538	1	24	0.203722	0.29107	CCNT1	http://amigo.geneontology.org/amigo/term/GO:0016538
dendrite development	Gene Ontology	GO:0016358	1	24	0.203722	0.29107	APP	http://amigo.geneontology.org/amigo/term/GO:0016358
exogenous drug catabolic process	Gene Ontology	GO:0042738	1	24	0.203722	0.29107	CYP2J23	http://amigo.geneontology.org/amigo/term/GO:0042738
base-excision repair	Gene Ontology	GO:0006284	1	24	0.203722	0.29107	LIG1	http://amigo.geneontology.org/amigo/term/GO:0006284
glucose metabolic process	Gene Ontology	GO:0006006	1	24	0.203722	0.29107	INPPL1	http://amigo.geneontology.org/amigo/term/GO:0006006
cortical actin cytoskeleton organization	Gene Ontology	GO:0030866	1	24	0.203722	0.29107	FHOD1	http://amigo.geneontology.org/amigo/term/GO:0030866
regulation of intracellular pH	Gene Ontology	GO:0051453	1	24	0.203722	0.29107	SLC9A5	http://amigo.geneontology.org/amigo/term/GO:0051453
Golgi cisterna membrane	Gene Ontology	GO:0032580	1	24	0.203722	0.29107	HACE1	http://amigo.geneontology.org/amigo/term/GO:0032580
learning or memory	Gene Ontology	GO:0007611	1	24	0.203722	0.29107	TMOD2	http://amigo.geneontology.org/amigo/term/GO:0007611
COPII-coated ER to Golgi transport vesicle	Gene Ontology	GO:0030134	1	24	0.203722	0.29107	APP	http://amigo.geneontology.org/amigo/term/GO:0030134
Rab GTPase binding	Gene Ontology	GO:0017137	2	92	0.209734	0.296567	GAS8|HACE1	http://amigo.geneontology.org/amigo/term/GO:0017137
nervous system development	Gene Ontology	GO:0007399	2	92	0.209734	0.296567	ERBB3|EFNB1	http://amigo.geneontology.org/amigo/term/GO:0007399
positive regulation of protein secretion	Gene Ontology	GO:0050714	1	25	0.210948	0.296567	IGF1	http://amigo.geneontology.org/amigo/term/GO:0050714
phosphatase binding	Gene Ontology	GO:0019902	1	25	0.210948	0.296567	TERF2IP	http://amigo.geneontology.org/amigo/term/GO:0019902
gluconeogenesis	Gene Ontology	GO:0006094	1	25	0.210948	0.296567	PCK2	http://amigo.geneontology.org/amigo/term/GO:0006094
photoreceptor inner segment	Gene Ontology	GO:0001917	1	25	0.210948	0.296567	ARR3	http://amigo.geneontology.org/amigo/term/GO:0001917
response to insulin	Gene Ontology	GO:0032868	1	25	0.210948	0.296567	INPPL1	http://amigo.geneontology.org/amigo/term/GO:0032868
chemorepellent activity	Gene Ontology	GO:0045499	1	25	0.210948	0.296567	SEMA6D	http://amigo.geneontology.org/amigo/term/GO:0045499
negative regulation of extrinsic apoptotic signaling pathway	Gene Ontology	GO:2001237	1	25	0.210948	0.296567	IGF1	http://amigo.geneontology.org/amigo/term/GO:2001237
telomere maintenance	Gene Ontology	GO:0000723	1	25	0.210948	0.296567	TERF2IP	http://amigo.geneontology.org/amigo/term/GO:0000723
tumor necrosis factor-mediated signaling pathway	Gene Ontology	GO:0033209	1	25	0.210948	0.296567	KARS	http://amigo.geneontology.org/amigo/term/GO:0033209
synapse organization	Gene Ontology	GO:0050808	1	25	0.210948	0.296567	PPFIA2	http://amigo.geneontology.org/amigo/term/GO:0050808
multicellular organism development	Gene Ontology	GO:0007275	3	172	0.212298	0.298066	ERBB3|CPZ|SIAH3	http://amigo.geneontology.org/amigo/term/GO:0007275
protein transport	Gene Ontology	GO:0015031	2	94	0.216374	0.301009	PPT1|HOOK1	http://amigo.geneontology.org/amigo/term/GO:0015031
chemoattractant activity	Gene Ontology	GO:0042056	1	26	0.21811	0.301009	NTF3	http://amigo.geneontology.org/amigo/term/GO:0042056
DNA-dependent ATPase activity	Gene Ontology	GO:0008094	1	26	0.21811	0.301009	SMARCA4	http://amigo.geneontology.org/amigo/term/GO:0008094
phagocytosis	Gene Ontology	GO:0006909	1	26	0.21811	0.301009	LRP1	http://amigo.geneontology.org/amigo/term/GO:0006909
protein K63-linked ubiquitination	Gene Ontology	GO:0070534	1	26	0.21811	0.301009	WWP2	http://amigo.geneontology.org/amigo/term/GO:0070534
cell fate specification	Gene Ontology	GO:0001708	1	26	0.21811	0.301009	DHH	http://amigo.geneontology.org/amigo/term/GO:0001708
positive regulation of autophagy	Gene Ontology	GO:0010508	1	26	0.21811	0.301009	IFNG	http://amigo.geneontology.org/amigo/term/GO:0010508
cellular response to mechanical stimulus	Gene Ontology	GO:0071260	1	26	0.21811	0.301009	CRADD	http://amigo.geneontology.org/amigo/term/GO:0071260
camera-type eye development	Gene Ontology	GO:0043010	1	26	0.21811	0.301009	TMEM231	http://amigo.geneontology.org/amigo/term/GO:0043010
positive regulation of glucose import	Gene Ontology	GO:0046326	1	26	0.21811	0.301009	IGF1	http://amigo.geneontology.org/amigo/term/GO:0046326
cytoplasmic side of plasma membrane	Gene Ontology	GO:0009898	1	26	0.21811	0.301009	CDH1	http://amigo.geneontology.org/amigo/term/GO:0009898
positive regulation of protein import into nucleus	Gene Ontology	GO:0042307	1	26	0.21811	0.301009	CDH1	http://amigo.geneontology.org/amigo/term/GO:0042307
positive regulation of T cell proliferation	Gene Ontology	GO:0042102	1	26	0.21811	0.301009	EFNB1	http://amigo.geneontology.org/amigo/term/GO:0042102
GTPase activator activity	Gene Ontology	GO:0005096	3	175	0.219372	0.302355	RASAL1|DOCK4|ADGRB3	http://amigo.geneontology.org/amigo/term/GO:0005096
GTP binding	Gene Ontology	GO:0005525	4	261	0.220535	0.30356	PCK2|RND1|HBS1L|RAB5B	http://amigo.geneontology.org/amigo/term/GO:0005525
positive regulation of protein-containing complex assembly	Gene Ontology	GO:0031334	1	27	0.225207	0.306782	WNT1	http://amigo.geneontology.org/amigo/term/GO:0031334
clathrin-coated pit	Gene Ontology	GO:0005905	1	27	0.225207	0.306782	LRP1	http://amigo.geneontology.org/amigo/term/GO:0005905
oxidoreductase activity, acting on paired donors, with incorporation or reduction of molecular oxygen, reduced flavin or flavoprotein as one donor, and incorporation of one atom of oxygen	Gene Ontology	GO:0016712	1	27	0.225207	0.306782	CYP2J23	http://amigo.geneontology.org/amigo/term/GO:0016712
positive regulation of protein tyrosine kinase activity	Gene Ontology	GO:0061098	1	27	0.225207	0.306782	ERBB3	http://amigo.geneontology.org/amigo/term/GO:0061098
acrosomal vesicle	Gene Ontology	GO:0001669	1	27	0.225207	0.306782	ABHD2	http://amigo.geneontology.org/amigo/term/GO:0001669
ephrin receptor signaling pathway	Gene Ontology	GO:0048013	1	27	0.225207	0.306782	EFNB1	http://amigo.geneontology.org/amigo/term/GO:0048013
skin development	Gene Ontology	GO:0043588	1	27	0.225207	0.306782	EDA	http://amigo.geneontology.org/amigo/term/GO:0043588
adaptive immune response	Gene Ontology	GO:0002250	1	27	0.225207	0.306782	IFNG	http://amigo.geneontology.org/amigo/term/GO:0002250
ubiquitin-dependent protein catabolic process	Gene Ontology	GO:0006511	3	179	0.228879	0.311382	HACE1|WWP2|SIAH3	http://amigo.geneontology.org/amigo/term/GO:0006511
immune response	Gene Ontology	GO:0006955	2	98	0.229708	0.312106	TLR21|EDA	http://amigo.geneontology.org/amigo/term/GO:0006955
positive regulation of tyrosine phosphorylation of STAT protein	Gene Ontology	GO:0042531	1	28	0.232239	0.313122	IGF1	http://amigo.geneontology.org/amigo/term/GO:0042531
regulation of cell growth	Gene Ontology	GO:0001558	1	28	0.232239	0.313122	SOCS2	http://amigo.geneontology.org/amigo/term/GO:0001558
phosphoprotein binding	Gene Ontology	GO:0051219	1	28	0.232239	0.313122	ARR3	http://amigo.geneontology.org/amigo/term/GO:0051219
transmitter-gated ion channel activity involved in regulation of postsynaptic membrane potential	Gene Ontology	GO:1904315	1	28	0.232239	0.313122	GRIK2	http://amigo.geneontology.org/amigo/term/GO:1904315
regulation of translation	Gene Ontology	GO:0006417	1	28	0.232239	0.313122	APP	http://amigo.geneontology.org/amigo/term/GO:0006417
phosphatidylinositol dephosphorylation	Gene Ontology	GO:0046856	1	28	0.232239	0.313122	INPPL1	http://amigo.geneontology.org/amigo/term/GO:0046856
ciliary basal body	Gene Ontology	GO:0036064	2	99	0.23305	0.313813	GAS8|EVC	http://amigo.geneontology.org/amigo/term/GO:0036064
positive chemotaxis	Gene Ontology	GO:0050918	1	29	0.239209	0.316839	NTF3	http://amigo.geneontology.org/amigo/term/GO:0050918
positive regulation of Notch signaling pathway	Gene Ontology	GO:0045747	1	29	0.239209	0.316839	WNT1	http://amigo.geneontology.org/amigo/term/GO:0045747
protein self-association	Gene Ontology	GO:0043621	1	29	0.239209	0.316839	FHOD1	http://amigo.geneontology.org/amigo/term/GO:0043621
nuclear receptor transcription coactivator activity	Gene Ontology	GO:0030374	1	29	0.239209	0.316839	SRA1	http://amigo.geneontology.org/amigo/term/GO:0030374
lysosome organization	Gene Ontology	GO:0007040	1	29	0.239209	0.316839	HOOK1	http://amigo.geneontology.org/amigo/term/GO:0007040
frizzled binding	Gene Ontology	GO:0005109	1	29	0.239209	0.316839	WNT1	http://amigo.geneontology.org/amigo/term/GO:0005109
skeletal muscle tissue development	Gene Ontology	GO:0007519	1	29	0.239209	0.316839	MEOX2	http://amigo.geneontology.org/amigo/term/GO:0007519
myelination	Gene Ontology	GO:0042552	1	29	0.239209	0.316839	NAB2	http://amigo.geneontology.org/amigo/term/GO:0042552
steroid hydroxylase activity	Gene Ontology	GO:0008395	1	29	0.239209	0.316839	CYP2J23	http://amigo.geneontology.org/amigo/term/GO:0008395
negative chemotaxis	Gene Ontology	GO:0050919	1	29	0.239209	0.316839	SEMA6D	http://amigo.geneontology.org/amigo/term/GO:0050919
visual learning	Gene Ontology	GO:0008542	1	29	0.239209	0.316839	APP	http://amigo.geneontology.org/amigo/term/GO:0008542
cellular iron ion homeostasis	Gene Ontology	GO:0006879	1	29	0.239209	0.316839	ATP6V0D1	http://amigo.geneontology.org/amigo/term/GO:0006879
positive regulation of pri-miRNA transcription by RNA polymerase II	Gene Ontology	GO:1902895	1	29	0.239209	0.316839	SMARCA4	http://amigo.geneontology.org/amigo/term/GO:1902895
innate immune response	Gene Ontology	GO:0045087	2	101	0.239744	0.317149	TRIM13|ANKHD1	http://amigo.geneontology.org/amigo/term/GO:0045087
regulation of blood pressure	Gene Ontology	GO:0008217	1	30	0.246115	0.322337	ACTA2	http://amigo.geneontology.org/amigo/term/GO:0008217
endosome to lysosome transport	Gene Ontology	GO:0008333	1	30	0.246115	0.322337	HOOK1	http://amigo.geneontology.org/amigo/term/GO:0008333
protein secretion	Gene Ontology	GO:0009306	1	30	0.246115	0.322337	ERP29	http://amigo.geneontology.org/amigo/term/GO:0009306
embryonic limb morphogenesis	Gene Ontology	GO:0030326	1	30	0.246115	0.322337	DYNC2H1	http://amigo.geneontology.org/amigo/term/GO:0030326
branching involved in ureteric bud morphogenesis	Gene Ontology	GO:0001658	1	30	0.246115	0.322337	WNT1	http://amigo.geneontology.org/amigo/term/GO:0001658
melanosome	Gene Ontology	GO:0042470	1	30	0.246115	0.322337	PMEL	http://amigo.geneontology.org/amigo/term/GO:0042470
FAD binding	Gene Ontology	GO:0071949	1	30	0.246115	0.322337	ACOX3	http://amigo.geneontology.org/amigo/term/GO:0071949
amyloid-beta binding	Gene Ontology	GO:0001540	1	30	0.246115	0.322337	APBB3	http://amigo.geneontology.org/amigo/term/GO:0001540
heme binding	Gene Ontology	GO:0020037	2	104	0.249801	0.326353	SUOX|CYP2J23	http://amigo.geneontology.org/amigo/term/GO:0020037
lamellipodium	Gene Ontology	GO:0030027	2	104	0.249801	0.326353	CDH1|ACTA2	http://amigo.geneontology.org/amigo/term/GO:0030027
motile cilium	Gene Ontology	GO:0031514	1	31	0.252959	0.326684	DYNC2H1	http://amigo.geneontology.org/amigo/term/GO:0031514
protein-macromolecule adaptor activity	Gene Ontology	GO:0030674	1	31	0.252959	0.326684	CRADD	http://amigo.geneontology.org/amigo/term/GO:0030674
limb development	Gene Ontology	GO:0060173	1	31	0.252959	0.326684	MEOX2	http://amigo.geneontology.org/amigo/term/GO:0060173
clathrin binding	Gene Ontology	GO:0030276	1	31	0.252959	0.326684	CLINT1	http://amigo.geneontology.org/amigo/term/GO:0030276
cell body	Gene Ontology	GO:0044297	1	31	0.252959	0.326684	ACTA2	http://amigo.geneontology.org/amigo/term/GO:0044297
protein N-linked glycosylation	Gene Ontology	GO:0006487	1	31	0.252959	0.326684	ALG9	http://amigo.geneontology.org/amigo/term/GO:0006487
positive regulation of protein localization to plasma membrane	Gene Ontology	GO:1903078	1	31	0.252959	0.326684	LRP1	http://amigo.geneontology.org/amigo/term/GO:1903078
bone development	Gene Ontology	GO:0060348	1	31	0.252959	0.326684	WNT1	http://amigo.geneontology.org/amigo/term/GO:0060348
transmembrane transport	Gene Ontology	GO:0055085	3	189	0.252961	0.326684	SLC6A2|MFSD2A|MIP	http://amigo.geneontology.org/amigo/term/GO:0055085
protein stabilization	Gene Ontology	GO:0050821	2	105	0.253157	0.326684	IGF1|RPL11	http://amigo.geneontology.org/amigo/term/GO:0050821
protein polyubiquitination	Gene Ontology	GO:0000209	2	106	0.256513	0.33061	HACE1|WWP2	http://amigo.geneontology.org/amigo/term/GO:0000209
neuron projection morphogenesis	Gene Ontology	GO:0048812	1	32	0.259741	0.330722	NTF3	http://amigo.geneontology.org/amigo/term/GO:0048812
positive regulation of MAP kinase activity	Gene Ontology	GO:0043406	1	32	0.259741	0.330722	NEK10	http://amigo.geneontology.org/amigo/term/GO:0043406
4 iron, 4 sulfur cluster binding	Gene Ontology	GO:0051539	1	32	0.259741	0.330722	NUBPL	http://amigo.geneontology.org/amigo/term/GO:0051539
intermembrane lipid transfer	Gene Ontology	GO:0120009	1	32	0.259741	0.330722	TNFAIP8L3	http://amigo.geneontology.org/amigo/term/GO:0120009
circadian rhythm	Gene Ontology	GO:0007623	1	32	0.259741	0.330722	TIMELESS	http://amigo.geneontology.org/amigo/term/GO:0007623
negative regulation of fat cell differentiation	Gene Ontology	GO:0045599	1	32	0.259741	0.330722	WNT1	http://amigo.geneontology.org/amigo/term/GO:0045599
anion transmembrane transport	Gene Ontology	GO:0098656	1	32	0.259741	0.330722	SLC9A5	http://amigo.geneontology.org/amigo/term/GO:0098656
phosphatidylinositol-mediated signaling	Gene Ontology	GO:0048015	1	32	0.259741	0.330722	PLCB4	http://amigo.geneontology.org/amigo/term/GO:0048015
regulation of synaptic vesicle exocytosis	Gene Ontology	GO:2000300	1	32	0.259741	0.330722	CHRM2	http://amigo.geneontology.org/amigo/term/GO:2000300
neuromuscular process controlling balance	Gene Ontology	GO:0050885	1	32	0.259741	0.330722	APP	http://amigo.geneontology.org/amigo/term/GO:0050885
non-motile cilium assembly	Gene Ontology	GO:1905515	1	33	0.266461	0.33724	DYNC2H1	http://amigo.geneontology.org/amigo/term/GO:1905515
peptidyl-prolyl cis-trans isomerase activity	Gene Ontology	GO:0003755	1	33	0.266461	0.33724	FKBP11	http://amigo.geneontology.org/amigo/term/GO:0003755
protein peptidyl-prolyl isomerization	Gene Ontology	GO:0000413	1	33	0.266461	0.33724	FKBP11	http://amigo.geneontology.org/amigo/term/GO:0000413
G1/S transition of mitotic cell cycle	Gene Ontology	GO:0000082	1	33	0.266461	0.33724	CDK2	http://amigo.geneontology.org/amigo/term/GO:0000082
transport	Gene Ontology	GO:0006810	1	33	0.266461	0.33724	SLC6A2	http://amigo.geneontology.org/amigo/term/GO:0006810
mitochondrial respiratory chain complex I assembly	Gene Ontology	GO:0032981	1	34	0.273121	0.344015	NUBPL	http://amigo.geneontology.org/amigo/term/GO:0032981
kinase activity	Gene Ontology	GO:0016301	1	34	0.273121	0.344015	CDK2	http://amigo.geneontology.org/amigo/term/GO:0016301
secretory granule	Gene Ontology	GO:0030141	1	34	0.273121	0.344015	SYPL1	http://amigo.geneontology.org/amigo/term/GO:0030141
negative regulation of protein phosphorylation	Gene Ontology	GO:0001933	1	34	0.273121	0.344015	TERF2IP	http://amigo.geneontology.org/amigo/term/GO:0001933
DNA-binding transcription factor activity, RNA polymerase II-specific	Gene Ontology	GO:0000981	4	289	0.275502	0.346599	ETV1|ZFHX4|GABPA|ZNF280D	http://amigo.geneontology.org/amigo/term/GO:0000981
extracellular matrix organization	Gene Ontology	GO:0030198	2	112	0.27666	0.347641	COL6A1|APP	http://amigo.geneontology.org/amigo/term/GO:0030198
glutamatergic synapse	Gene Ontology	GO:0098978	3	199	0.277388	0.34814	DGKB|GRIK2|PLCB4	http://amigo.geneontology.org/amigo/term/GO:0098978
mediator complex	Gene Ontology	GO:0016592	1	35	0.279721	0.349402	MED7	http://amigo.geneontology.org/amigo/term/GO:0016592
SMAD binding	Gene Ontology	GO:0046332	1	35	0.279721	0.349402	TCF12	http://amigo.geneontology.org/amigo/term/GO:0046332
spliceosomal complex	Gene Ontology	GO:0005681	1	35	0.279721	0.349402	RBMS2	http://amigo.geneontology.org/amigo/term/GO:0005681
cellular protein localization	Gene Ontology	GO:0034613	1	35	0.279721	0.349402	GAS8	http://amigo.geneontology.org/amigo/term/GO:0034613
regulation of gene expression	Gene Ontology	GO:0010468	2	114	0.283372	0.353543	CDK2|DHH	http://amigo.geneontology.org/amigo/term/GO:0010468
protein homotetramerization	Gene Ontology	GO:0051289	1	36	0.286261	0.354627	MIP	http://amigo.geneontology.org/amigo/term/GO:0051289
positive regulation of stress fiber assembly	Gene Ontology	GO:0051496	1	36	0.286261	0.354627	FHOD1	http://amigo.geneontology.org/amigo/term/GO:0051496
cytosolic small ribosomal subunit	Gene Ontology	GO:0022627	1	36	0.286261	0.354627	RPS26	http://amigo.geneontology.org/amigo/term/GO:0022627
regulation of circadian rhythm	Gene Ontology	GO:0042752	1	36	0.286261	0.354627	TIMELESS	http://amigo.geneontology.org/amigo/term/GO:0042752
receptor tyrosine kinase binding	Gene Ontology	GO:0030971	1	36	0.286261	0.354627	DOCK4	http://amigo.geneontology.org/amigo/term/GO:0030971
positive regulation of pathway-restricted SMAD protein phosphorylation	Gene Ontology	GO:0010862	1	36	0.286261	0.354627	BMP5	http://amigo.geneontology.org/amigo/term/GO:0010862
postsynaptic density	Gene Ontology	GO:0014069	2	115	0.286726	0.354785	GRIK2|PLCB4	http://amigo.geneontology.org/amigo/term/GO:0014069
intracellular protein transport	Gene Ontology	GO:0006886	3	204	0.289691	0.358034	AP4E1|BCAP29|RAB5B	http://amigo.geneontology.org/amigo/term/GO:0006886
flagellated sperm motility	Gene Ontology	GO:0030317	1	37	0.292742	0.359274	GAS8	http://amigo.geneontology.org/amigo/term/GO:0030317
xenobiotic metabolic process	Gene Ontology	GO:0006805	1	37	0.292742	0.359274	CYP2J23	http://amigo.geneontology.org/amigo/term/GO:0006805
positive regulation of translation	Gene Ontology	GO:0045727	1	37	0.292742	0.359274	PYM1	http://amigo.geneontology.org/amigo/term/GO:0045727
perikaryon	Gene Ontology	GO:0043204	1	37	0.292742	0.359274	THL	http://amigo.geneontology.org/amigo/term/GO:0043204
synaptic vesicle membrane	Gene Ontology	GO:0030672	1	37	0.292742	0.359274	SYPL1	http://amigo.geneontology.org/amigo/term/GO:0030672
filopodium	Gene Ontology	GO:0030175	1	37	0.292742	0.359274	ACTA2	http://amigo.geneontology.org/amigo/term/GO:0030175
cellular response to amino acid stimulus	Gene Ontology	GO:0071230	1	38	0.299164	0.363345	COL6A1	http://amigo.geneontology.org/amigo/term/GO:0071230
DNA replication	Gene Ontology	GO:0006260	1	38	0.299164	0.363345	GINS3	http://amigo.geneontology.org/amigo/term/GO:0006260
activation of cysteine-type endopeptidase activity involved in apoptotic process	Gene Ontology	GO:0006919	1	38	0.299164	0.363345	CRADD	http://amigo.geneontology.org/amigo/term/GO:0006919
positive regulation of peptidyl-tyrosine phosphorylation	Gene Ontology	GO:0050731	1	38	0.299164	0.363345	NTF3	http://amigo.geneontology.org/amigo/term/GO:0050731
cytokine receptor activity	Gene Ontology	GO:0004896	1	38	0.299164	0.363345	MYOM3	http://amigo.geneontology.org/amigo/term/GO:0004896
G protein-coupled receptor binding	Gene Ontology	GO:0001664	1	38	0.299164	0.363345	ARR3	http://amigo.geneontology.org/amigo/term/GO:0001664
endoplasmic reticulum lumen	Gene Ontology	GO:0005788	1	38	0.299164	0.363345	ERP29	http://amigo.geneontology.org/amigo/term/GO:0005788
E-box binding	Gene Ontology	GO:0070888	1	38	0.299164	0.363345	TCF12	http://amigo.geneontology.org/amigo/term/GO:0070888
endocytic vesicle	Gene Ontology	GO:0030139	1	38	0.299164	0.363345	RAB5B	http://amigo.geneontology.org/amigo/term/GO:0030139
negative regulation of transcription, DNA-templated	Gene Ontology	GO:0045892	3	209	0.302034	0.366408	IKZF4|SMARCA4|SOX5	http://amigo.geneontology.org/amigo/term/GO:0045892
cytoplasmic microtubule organization	Gene Ontology	GO:0031122	1	39	0.305529	0.368103	HOOK1	http://amigo.geneontology.org/amigo/term/GO:0031122
RNA polymerase II transcription factor binding	Gene Ontology	GO:0001085	1	39	0.305529	0.368103	WWP2	http://amigo.geneontology.org/amigo/term/GO:0001085
memory	Gene Ontology	GO:0007613	1	39	0.305529	0.368103	NTF3	http://amigo.geneontology.org/amigo/term/GO:0007613
liver development	Gene Ontology	GO:0001889	1	39	0.305529	0.368103	COBL	http://amigo.geneontology.org/amigo/term/GO:0001889
negative regulation of transforming growth factor beta receptor signaling pathway	Gene Ontology	GO:0030512	1	39	0.305529	0.368103	WNT1	http://amigo.geneontology.org/amigo/term/GO:0030512
wound healing	Gene Ontology	GO:0042060	1	39	0.305529	0.368103	GRHL3	http://amigo.geneontology.org/amigo/term/GO:0042060
collagen binding	Gene Ontology	GO:0005518	1	40	0.311836	0.373564	COL6A1	http://amigo.geneontology.org/amigo/term/GO:0005518
Rac GTPase binding	Gene Ontology	GO:0048365	1	40	0.311836	0.373564	HACE1	http://amigo.geneontology.org/amigo/term/GO:0048365
site of double-strand break	Gene Ontology	GO:0035861	1	40	0.311836	0.373564	TIMELESS	http://amigo.geneontology.org/amigo/term/GO:0035861
inner ear morphogenesis	Gene Ontology	GO:0042472	1	40	0.311836	0.373564	WNT1	http://amigo.geneontology.org/amigo/term/GO:0042472
cell projection	Gene Ontology	GO:0042995	1	40	0.311836	0.373564	RND1	http://amigo.geneontology.org/amigo/term/GO:0042995
positive regulation of cell migration	Gene Ontology	GO:0030335	2	124	0.316809	0.377189	SEMA6D|NTF3	http://amigo.geneontology.org/amigo/term/GO:0030335
RNA polymerase II transcription regulator complex	Gene Ontology	GO:0090575	1	41	0.318085	0.377189	TCF12	http://amigo.geneontology.org/amigo/term/GO:0090575
protein serine/threonine phosphatase activity	Gene Ontology	GO:0004722	1	41	0.318085	0.377189	PHLPP2	http://amigo.geneontology.org/amigo/term/GO:0004722
negative regulation of BMP signaling pathway	Gene Ontology	GO:0030514	1	41	0.318085	0.377189	WNT1	http://amigo.geneontology.org/amigo/term/GO:0030514
positive regulation of cell growth	Gene Ontology	GO:0030307	1	41	0.318085	0.377189	MFSD2A	http://amigo.geneontology.org/amigo/term/GO:0030307
embryonic digit morphogenesis	Gene Ontology	GO:0042733	1	41	0.318085	0.377189	TMEM231	http://amigo.geneontology.org/amigo/term/GO:0042733
cell-cell signaling	Gene Ontology	GO:0007267	1	41	0.318085	0.377189	DHH	http://amigo.geneontology.org/amigo/term/GO:0007267
protein K48-linked ubiquitination	Gene Ontology	GO:0070936	1	41	0.318085	0.377189	HACE1	http://amigo.geneontology.org/amigo/term/GO:0070936
photoreceptor outer segment	Gene Ontology	GO:0001750	1	41	0.318085	0.377189	ARR3	http://amigo.geneontology.org/amigo/term/GO:0001750
cytoplasmic vesicle	Gene Ontology	GO:0031410	2	125	0.320136	0.378768	RND1|NTF3	http://amigo.geneontology.org/amigo/term/GO:0031410
trans-Golgi network	Gene Ontology	GO:0005802	2	125	0.320136	0.378768	CDH1|CHST6	http://amigo.geneontology.org/amigo/term/GO:0005802
mitochondrial intermembrane space	Gene Ontology	GO:0005758	1	42	0.324279	0.380675	SUOX	http://amigo.geneontology.org/amigo/term/GO:0005758
positive regulation of nucleic acid-templated transcription	Gene Ontology	GO:1903508	1	42	0.324279	0.380675	SRA1	http://amigo.geneontology.org/amigo/term/GO:1903508
stem cell population maintenance	Gene Ontology	GO:0019827	1	42	0.324279	0.380675	MED7	http://amigo.geneontology.org/amigo/term/GO:0019827
negative regulation of DNA-binding transcription factor activity	Gene Ontology	GO:0043433	1	42	0.324279	0.380675	WWP2	http://amigo.geneontology.org/amigo/term/GO:0043433
chromatin DNA binding	Gene Ontology	GO:0031490	1	42	0.324279	0.380675	GRHL3	http://amigo.geneontology.org/amigo/term/GO:0031490
excitatory postsynaptic potential	Gene Ontology	GO:0060079	1	42	0.324279	0.380675	GRIK2	http://amigo.geneontology.org/amigo/term/GO:0060079
ribosome binding	Gene Ontology	GO:0043022	1	42	0.324279	0.380675	PYM1	http://amigo.geneontology.org/amigo/term/GO:0043022
structural constituent of ribosome	Gene Ontology	GO:0003735	2	128	0.330094	0.385302	RPS26|RPL11	http://amigo.geneontology.org/amigo/term/GO:0003735
positive regulation of JNK cascade	Gene Ontology	GO:0046330	1	43	0.330416	0.385302	APP	http://amigo.geneontology.org/amigo/term/GO:0046330
negative regulation of protein kinase activity	Gene Ontology	GO:0006469	1	43	0.330416	0.385302	DBNDD1	http://amigo.geneontology.org/amigo/term/GO:0006469
cytosolic large ribosomal subunit	Gene Ontology	GO:0022625	1	43	0.330416	0.385302	RPL11	http://amigo.geneontology.org/amigo/term/GO:0022625
autophagosome assembly	Gene Ontology	GO:0000045	1	43	0.330416	0.385302	GABARAPL2	http://amigo.geneontology.org/amigo/term/GO:0000045
autophagosome	Gene Ontology	GO:0005776	1	43	0.330416	0.385302	GABARAPL2	http://amigo.geneontology.org/amigo/term/GO:0005776
metal ion binding	Gene Ontology	GO:0046872	8	714	0.3326	0.38742	ADCY2|SIAH3|HMGCL|PDE3A|KMT2D|ADAT1|KCNMA1|KSR2	http://amigo.geneontology.org/amigo/term/GO:0046872
axonogenesis	Gene Ontology	GO:0007409	1	44	0.336498	0.390887	SLITRK6	http://amigo.geneontology.org/amigo/term/GO:0007409
stress fiber	Gene Ontology	GO:0001725	1	44	0.336498	0.390887	FHOD1	http://amigo.geneontology.org/amigo/term/GO:0001725
GTPase activity	Gene Ontology	GO:0003924	3	223	0.33669	0.390887	RND1|HBS1L|RAB5B	http://amigo.geneontology.org/amigo/term/GO:0003924
positive regulation of osteoblast differentiation	Gene Ontology	GO:0045669	1	45	0.342524	0.394615	IGF1	http://amigo.geneontology.org/amigo/term/GO:0045669
cell chemotaxis	Gene Ontology	GO:0060326	1	45	0.342524	0.394615	DOCK4	http://amigo.geneontology.org/amigo/term/GO:0060326
protein localization	Gene Ontology	GO:0008104	1	45	0.342524	0.394615	NEDD8	http://amigo.geneontology.org/amigo/term/GO:0008104
Schaffer collateral - CA1 synapse	Gene Ontology	GO:0098685	1	45	0.342524	0.394615	DGKB	http://amigo.geneontology.org/amigo/term/GO:0098685
p53 binding	Gene Ontology	GO:0002039	1	45	0.342524	0.394615	SMARCA4	http://amigo.geneontology.org/amigo/term/GO:0002039
mitochondrial large ribosomal subunit	Gene Ontology	GO:0005762	1	45	0.342524	0.394615	MRPL42	http://amigo.geneontology.org/amigo/term/GO:0005762
negative regulation of neuron differentiation	Gene Ontology	GO:0045665	1	45	0.342524	0.394615	APP	http://amigo.geneontology.org/amigo/term/GO:0045665
negative regulation of transcription by RNA polymerase II	Gene Ontology	GO:0000122	6	520	0.3429	0.394617	WWP2|ZFHX4|TIMELESS|ZFHX3|CDK2|GABPA	http://amigo.geneontology.org/amigo/term/GO:0000122
oxidation-reduction process	Gene Ontology	GO:0055114	5	421	0.343887	0.39532	AGMO|THL|SUOX|CYP2J23|DUS4L	http://amigo.geneontology.org/amigo/term/GO:0055114
signaling receptor binding	Gene Ontology	GO:0005102	2	133	0.346597	0.398001	APP|EDA	http://amigo.geneontology.org/amigo/term/GO:0005102
phosphatidylinositol phosphorylation	Gene Ontology	GO:0046854	1	46	0.348497	0.399311	SOCS2	http://amigo.geneontology.org/amigo/term/GO:0046854
extracellular matrix structural constituent	Gene Ontology	GO:0005201	1	46	0.348497	0.399311	COL6A1	http://amigo.geneontology.org/amigo/term/GO:0005201
zinc ion binding	Gene Ontology	GO:0008270	6	527	0.354159	0.403459	TRIM13|DHH|ZFHX4|ZFHX3|CPZ|IKZF4	http://amigo.geneontology.org/amigo/term/GO:0008270
pyridoxal phosphate binding	Gene Ontology	GO:0030170	1	47	0.354415	0.403459	TAT	http://amigo.geneontology.org/amigo/term/GO:0030170
serine-type endopeptidase inhibitor activity	Gene Ontology	GO:0004867	1	47	0.354415	0.403459	APP	http://amigo.geneontology.org/amigo/term/GO:0004867
negative regulation of angiogenesis	Gene Ontology	GO:0016525	1	47	0.354415	0.403459	ADGRB3	http://amigo.geneontology.org/amigo/term/GO:0016525
calcium-mediated signaling	Gene Ontology	GO:0019722	1	47	0.354415	0.403459	KSR2	http://amigo.geneontology.org/amigo/term/GO:0019722
cell cycle	Gene Ontology	GO:0007049	1	47	0.354415	0.403459	HACE1	http://amigo.geneontology.org/amigo/term/GO:0007049
synapse	Gene Ontology	GO:0045202	3	232	0.35894	0.40793	ARR3|CHRM2|TMOD2	http://amigo.geneontology.org/amigo/term/GO:0045202
lipid droplet	Gene Ontology	GO:0005811	1	48	0.36028	0.40793	EDA	http://amigo.geneontology.org/amigo/term/GO:0005811
response to oxidative stress	Gene Ontology	GO:0006979	1	48	0.36028	0.40793	APP	http://amigo.geneontology.org/amigo/term/GO:0006979
PDZ domain binding	Gene Ontology	GO:0030165	1	48	0.36028	0.40793	DOCK4	http://amigo.geneontology.org/amigo/term/GO:0030165
DNA duplex unwinding	Gene Ontology	GO:0032508	1	48	0.36028	0.40793	RFC5	http://amigo.geneontology.org/amigo/term/GO:0032508
early endosome membrane	Gene Ontology	GO:0031901	1	49	0.366092	0.41257	RAB5B	http://amigo.geneontology.org/amigo/term/GO:0031901
protease binding	Gene Ontology	GO:0002020	1	49	0.366092	0.41257	CRADD	http://amigo.geneontology.org/amigo/term/GO:0002020
roof of mouth development	Gene Ontology	GO:0060021	1	49	0.366092	0.41257	MEOX2	http://amigo.geneontology.org/amigo/term/GO:0060021
ubiquitin-dependent ERAD pathway	Gene Ontology	GO:0030433	1	49	0.366092	0.41257	TRIM13	http://amigo.geneontology.org/amigo/term/GO:0030433
nuclear speck	Gene Ontology	GO:0016607	3	235	0.366337	0.41257	RBM19|SRSF10|TCF12	http://amigo.geneontology.org/amigo/term/GO:0016607
transcription coactivator activity	Gene Ontology	GO:0003713	2	140	0.369471	0.415655	SMARCA4|KMT2D	http://amigo.geneontology.org/amigo/term/GO:0003713
tRNA binding	Gene Ontology	GO:0000049	1	50	0.371851	0.416552	KARS	http://amigo.geneontology.org/amigo/term/GO:0000049
transmembrane receptor protein tyrosine kinase activity	Gene Ontology	GO:0004714	1	50	0.371851	0.416552	ERBB3	http://amigo.geneontology.org/amigo/term/GO:0004714
neuromuscular junction	Gene Ontology	GO:0031594	1	50	0.371851	0.416552	APP	http://amigo.geneontology.org/amigo/term/GO:0031594
lung development	Gene Ontology	GO:0030324	1	50	0.371851	0.416552	TIMELESS	http://amigo.geneontology.org/amigo/term/GO:0030324
protein homodimerization activity	Gene Ontology	GO:0042803	5	438	0.374385	0.418946	ISPD|MYOM3|PSMD7|KARS|TCF12	http://amigo.geneontology.org/amigo/term/GO:0042803
positive regulation of phosphatidylinositol 3-kinase signaling	Gene Ontology	GO:0014068	1	51	0.377558	0.421153	IGF1	http://amigo.geneontology.org/amigo/term/GO:0014068
ruffle	Gene Ontology	GO:0001726	1	51	0.377558	0.421153	COBL	http://amigo.geneontology.org/amigo/term/GO:0001726
canonical Wnt signaling pathway	Gene Ontology	GO:0060070	1	51	0.377558	0.421153	WNT1	http://amigo.geneontology.org/amigo/term/GO:0060070
cell-matrix adhesion	Gene Ontology	GO:0007160	1	52	0.383213	0.425209	EDA	http://amigo.geneontology.org/amigo/term/GO:0007160
integrin-mediated signaling pathway	Gene Ontology	GO:0007229	1	52	0.383213	0.425209	ITGAD	http://amigo.geneontology.org/amigo/term/GO:0007229
catalytic step 2 spliceosome	Gene Ontology	GO:0071013	1	52	0.383213	0.425209	DDX23	http://amigo.geneontology.org/amigo/term/GO:0071013
positive regulation of protein kinase B signaling	Gene Ontology	GO:0051897	1	52	0.383213	0.425209	TNFAIP8L3	http://amigo.geneontology.org/amigo/term/GO:0051897
transcription by RNA polymerase II	Gene Ontology	GO:0006366	1	52	0.383213	0.425209	ETV1	http://amigo.geneontology.org/amigo/term/GO:0006366
protein import into nucleus	Gene Ontology	GO:0006606	1	53	0.388818	0.428717	IPO4	http://amigo.geneontology.org/amigo/term/GO:0006606
male gonad development	Gene Ontology	GO:0008584	1	53	0.388818	0.428717	COL6A1	http://amigo.geneontology.org/amigo/term/GO:0008584
protein deubiquitination	Gene Ontology	GO:0016579	1	53	0.388818	0.428717	STAMBPL1	http://amigo.geneontology.org/amigo/term/GO:0016579
neural tube closure	Gene Ontology	GO:0001843	1	53	0.388818	0.428717	COBL	http://amigo.geneontology.org/amigo/term/GO:0001843
GDP binding	Gene Ontology	GO:0019003	1	53	0.388818	0.428717	RAB5B	http://amigo.geneontology.org/amigo/term/GO:0019003
hematopoietic progenitor cell differentiation	Gene Ontology	GO:0002244	1	53	0.388818	0.428717	ZFAT	http://amigo.geneontology.org/amigo/term/GO:0002244
P-body	Gene Ontology	GO:0000932	1	54	0.394371	0.432126	PNRC2	http://amigo.geneontology.org/amigo/term/GO:0000932
skeletal system development	Gene Ontology	GO:0001501	1	54	0.394371	0.432126	BMP5	http://amigo.geneontology.org/amigo/term/GO:0001501
hydrolase activity	Gene Ontology	GO:0016787	1	54	0.394371	0.432126	INPPL1	http://amigo.geneontology.org/amigo/term/GO:0016787
osteoblast differentiation	Gene Ontology	GO:0001649	1	54	0.394371	0.432126	DHH	http://amigo.geneontology.org/amigo/term/GO:0001649
rRNA processing	Gene Ontology	GO:0006364	1	54	0.394371	0.432126	RPL11	http://amigo.geneontology.org/amigo/term/GO:0006364
nuclear chromosome, telomeric region	Gene Ontology	GO:0000784	1	54	0.394371	0.432126	TERF2IP	http://amigo.geneontology.org/amigo/term/GO:0000784
SMAD protein signal transduction	Gene Ontology	GO:0060395	1	55	0.399875	0.436793	BMP5	http://amigo.geneontology.org/amigo/term/GO:0060395
post-embryonic development	Gene Ontology	GO:0009791	1	55	0.399875	0.436793	INPPL1	http://amigo.geneontology.org/amigo/term/GO:0009791
protein N-terminus binding	Gene Ontology	GO:0047485	1	55	0.399875	0.436793	SMARCA4	http://amigo.geneontology.org/amigo/term/GO:0047485
postsynapse	Gene Ontology	GO:0098794	1	56	0.405329	0.441376	ADGRB3	http://amigo.geneontology.org/amigo/term/GO:0098794
SH3 domain binding	Gene Ontology	GO:0017124	1	56	0.405329	0.441376	KHDRBS2	http://amigo.geneontology.org/amigo/term/GO:0017124
carbohydrate binding	Gene Ontology	GO:0030246	1	56	0.405329	0.441376	EVA1A	http://amigo.geneontology.org/amigo/term/GO:0030246
microtubule-based movement	Gene Ontology	GO:0007018	1	57	0.410733	0.446338	DNAH8	http://amigo.geneontology.org/amigo/term/GO:0007018
ubiquitin ligase complex	Gene Ontology	GO:0000151	1	57	0.410733	0.446338	DCUN1D5	http://amigo.geneontology.org/amigo/term/GO:0000151
magnesium ion binding	Gene Ontology	GO:0000287	2	154	0.414214	0.449375	HMGCL|CDK2	http://amigo.geneontology.org/amigo/term/GO:0000287
Wnt signaling pathway	Gene Ontology	GO:0016055	1	58	0.416088	0.449375	CPZ	http://amigo.geneontology.org/amigo/term/GO:0016055
central nervous system development	Gene Ontology	GO:0007417	1	58	0.416088	0.449375	GRHL3	http://amigo.geneontology.org/amigo/term/GO:0007417
positive regulation of protein phosphorylation	Gene Ontology	GO:0001934	1	58	0.416088	0.449375	WNT1	http://amigo.geneontology.org/amigo/term/GO:0001934
hormone activity	Gene Ontology	GO:0005179	1	58	0.416088	0.449375	IGF1	http://amigo.geneontology.org/amigo/term/GO:0005179
beta-catenin binding	Gene Ontology	GO:0008013	1	58	0.416088	0.449375	CDH1	http://amigo.geneontology.org/amigo/term/GO:0008013
cellular calcium ion homeostasis	Gene Ontology	GO:0006874	1	59	0.421395	0.453711	GRIK2	http://amigo.geneontology.org/amigo/term/GO:0006874
regulation of cell migration	Gene Ontology	GO:0030334	1	59	0.421395	0.453711	HACE1	http://amigo.geneontology.org/amigo/term/GO:0030334
positive regulation of kinase activity	Gene Ontology	GO:0033674	1	59	0.421395	0.453711	ERBB3	http://amigo.geneontology.org/amigo/term/GO:0033674
neurotransmitter receptor activity	Gene Ontology	GO:0030594	1	60	0.426654	0.458436	CHRM2	http://amigo.geneontology.org/amigo/term/GO:0030594
basement membrane	Gene Ontology	GO:0005604	1	60	0.426654	0.458436	COL6A1	http://amigo.geneontology.org/amigo/term/GO:0005604
microtubule cytoskeleton	Gene Ontology	GO:0015630	1	61	0.431866	0.463562	MTUS1	http://amigo.geneontology.org/amigo/term/GO:0015630
DNA-binding transcription repressor activity, RNA polymerase II-specific	Gene Ontology	GO:0001227	2	161	0.435995	0.467518	NFATC3|ZFHX3	http://amigo.geneontology.org/amigo/term/GO:0001227
cell differentiation	Gene Ontology	GO:0030154	3	266	0.441554	0.472998	ETV1|GABPA|EFNB1	http://amigo.geneontology.org/amigo/term/GO:0030154
actin filament	Gene Ontology	GO:0005884	1	63	0.442147	0.473151	COBL	http://amigo.geneontology.org/amigo/term/GO:0005884
actin filament binding	Gene Ontology	GO:0051015	2	164	0.445196	0.47593	MYOM3|FHOD1	http://amigo.geneontology.org/amigo/term/GO:0051015
transcription, DNA-templated	Gene Ontology	GO:0006351	1	64	0.447218	0.476159	CCNT1	http://amigo.geneontology.org/amigo/term/GO:0006351
vesicle	Gene Ontology	GO:0031982	1	64	0.447218	0.476159	RND1	http://amigo.geneontology.org/amigo/term/GO:0031982
ion transmembrane transport	Gene Ontology	GO:0034220	1	64	0.447218	0.476159	GRIK2	http://amigo.geneontology.org/amigo/term/GO:0034220
cell morphogenesis	Gene Ontology	GO:0000902	1	64	0.447218	0.476159	CAP1	http://amigo.geneontology.org/amigo/term/GO:0000902
protein kinase binding	Gene Ontology	GO:0019901	3	270	0.451032	0.478125	ACTA2|RND1|CCNT1	http://amigo.geneontology.org/amigo/term/GO:0019901
recycling endosome	Gene Ontology	GO:0055037	1	65	0.452244	0.478125	APP	http://amigo.geneontology.org/amigo/term/GO:0055037
cell cortex	Gene Ontology	GO:0005938	1	65	0.452244	0.478125	RND1	http://amigo.geneontology.org/amigo/term/GO:0005938
response to bacterium	Gene Ontology	GO:0009617	1	65	0.452244	0.478125	DGKB	http://amigo.geneontology.org/amigo/term/GO:0009617
phosphatidylinositol binding	Gene Ontology	GO:0035091	1	65	0.452244	0.478125	TNFAIP8L3	http://amigo.geneontology.org/amigo/term/GO:0035091
response to drug	Gene Ontology	GO:0042493	1	65	0.452244	0.478125	PDE3A	http://amigo.geneontology.org/amigo/term/GO:0042493
multicellular organism growth	Gene Ontology	GO:0035264	1	65	0.452244	0.478125	SLITRK6	http://amigo.geneontology.org/amigo/term/GO:0035264
centriolar satellite	Gene Ontology	GO:0034451	1	66	0.457223	0.482905	CCDC113	http://amigo.geneontology.org/amigo/term/GO:0034451
regulation of membrane potential	Gene Ontology	GO:0042391	1	69	0.471894	0.497402	WWP2	http://amigo.geneontology.org/amigo/term/GO:0042391
carbohydrate metabolic process	Gene Ontology	GO:0005975	1	69	0.471894	0.497402	CHST6	http://amigo.geneontology.org/amigo/term/GO:0005975
positive regulation of canonical Wnt signaling pathway	Gene Ontology	GO:0090263	1	70	0.476696	0.500959	EDA	http://amigo.geneontology.org/amigo/term/GO:0090263
thiol-dependent ubiquitin-specific protease activity	Gene Ontology	GO:0004843	1	70	0.476696	0.500959	STAMBPL1	http://amigo.geneontology.org/amigo/term/GO:0004843
activation of GTPase activity	Gene Ontology	GO:0090630	1	70	0.476696	0.500959	NTF3	http://amigo.geneontology.org/amigo/term/GO:0090630
chromatin	Gene Ontology	GO:0000785	1	71	0.481455	0.504952	DDX23	http://amigo.geneontology.org/amigo/term/GO:0000785
endoplasmic reticulum to Golgi vesicle-mediated transport	Gene Ontology	GO:0006888	1	71	0.481455	0.504952	BCAP29	http://amigo.geneontology.org/amigo/term/GO:0006888
sequence-specific DNA binding	Gene Ontology	GO:0043565	2	177	0.484073	0.507193	ZNF280D|GRHL3	http://amigo.geneontology.org/amigo/term/GO:0043565
phosphorylation	Gene Ontology	GO:0016310	1	73	0.490843	0.513265	PCK2	http://amigo.geneontology.org/amigo/term/GO:0016310
sodium ion transmembrane transport	Gene Ontology	GO:0035725	1	73	0.490843	0.513265	SLC6A2	http://amigo.geneontology.org/amigo/term/GO:0035725
chloride transmembrane transport	Gene Ontology	GO:1902476	1	74	0.495473	0.51731	SLC26A4	http://amigo.geneontology.org/amigo/term/GO:1902476
protein heterodimerization activity	Gene Ontology	GO:0046982	2	181	0.495694	0.51731	ERBB3|TCF12	http://amigo.geneontology.org/amigo/term/GO:0046982
heparin binding	Gene Ontology	GO:0008201	1	75	0.500062	0.520836	APP	http://amigo.geneontology.org/amigo/term/GO:0008201
centriole	Gene Ontology	GO:0005814	1	75	0.500062	0.520836	CEP83	http://amigo.geneontology.org/amigo/term/GO:0005814
cell junction	Gene Ontology	GO:0030054	1	76	0.504609	0.524534	PYM1	http://amigo.geneontology.org/amigo/term/GO:0030054
cell surface receptor signaling pathway	Gene Ontology	GO:0007166	1	76	0.504609	0.524534	ADGRB3	http://amigo.geneontology.org/amigo/term/GO:0007166
neuron differentiation	Gene Ontology	GO:0030182	1	77	0.509115	0.528696	WNT1	http://amigo.geneontology.org/amigo/term/GO:0030182
negative regulation of endopeptidase activity	Gene Ontology	GO:0010951	1	78	0.51358	0.532807	APP	http://amigo.geneontology.org/amigo/term/GO:0010951
chromatin binding	Gene Ontology	GO:0003682	3	300	0.519803	0.538733	CCNT1|GABPA|NFATC3	http://amigo.geneontology.org/amigo/term/GO:0003682
Golgi membrane	Gene Ontology	GO:0000139	2	190	0.521229	0.539289	HACE1|CHST6	http://amigo.geneontology.org/amigo/term/GO:0000139
adherens junction	Gene Ontology	GO:0005912	1	80	0.522389	0.539289	CDH1	http://amigo.geneontology.org/amigo/term/GO:0005912
regulation of cell shape	Gene Ontology	GO:0008360	1	80	0.522389	0.539289	RND1	http://amigo.geneontology.org/amigo/term/GO:0008360
structural molecule activity	Gene Ontology	GO:0005198	1	80	0.522389	0.539289	HMGCL	http://amigo.geneontology.org/amigo/term/GO:0005198
basolateral plasma membrane	Gene Ontology	GO:0016323	1	82	0.531039	0.547147	LRP1	http://amigo.geneontology.org/amigo/term/GO:0016323
protein dephosphorylation	Gene Ontology	GO:0006470	1	82	0.531039	0.547147	PHLPP2	http://amigo.geneontology.org/amigo/term/GO:0006470
perinuclear region of cytoplasm	Gene Ontology	GO:0048471	3	307	0.53518	0.550875	CDH1|COBL|APP	http://amigo.geneontology.org/amigo/term/GO:0048471
negative regulation of apoptotic process	Gene Ontology	GO:0043066	2	196	0.537767	0.552997	WNT1|IGF1	http://amigo.geneontology.org/amigo/term/GO:0043066
nuclear envelope	Gene Ontology	GO:0005635	1	85	0.543723	0.558031	TERF2IP	http://amigo.geneontology.org/amigo/term/GO:0005635
cell population proliferation	Gene Ontology	GO:0008283	1	85	0.543723	0.558031	IGF1	http://amigo.geneontology.org/amigo/term/GO:0008283
peptidyl-tyrosine phosphorylation	Gene Ontology	GO:0018108	1	86	0.547874	0.561745	ERBB3	http://amigo.geneontology.org/amigo/term/GO:0018108
mRNA splicing, via spliceosome	Gene Ontology	GO:0000398	1	87	0.551988	0.565412	DDX23	http://amigo.geneontology.org/amigo/term/GO:0000398
protein localization to plasma membrane	Gene Ontology	GO:0072659	1	90	0.564108	0.577265	CDH1	http://amigo.geneontology.org/amigo/term/GO:0072659
protein kinase activity	Gene Ontology	GO:0004672	1	96	0.587377	0.600494	KSR2	http://amigo.geneontology.org/amigo/term/GO:0004672
centrosome	Gene Ontology	GO:0005813	3	333	0.589769	0.601414	CDK2|HOOK1|ATP6V0D1	http://amigo.geneontology.org/amigo/term/GO:0005813
negative regulation of canonical Wnt signaling pathway	Gene Ontology	GO:0090090	1	97	0.591133	0.601414	LMBR1L	http://amigo.geneontology.org/amigo/term/GO:0090090
regulation of cell population proliferation	Gene Ontology	GO:0042127	1	97	0.591133	0.601414	STAT2	http://amigo.geneontology.org/amigo/term/GO:0042127
vesicle-mediated transport	Gene Ontology	GO:0016192	1	97	0.591133	0.601414	GOLT1B	http://amigo.geneontology.org/amigo/term/GO:0016192
protein-containing complex binding	Gene Ontology	GO:0044877	1	97	0.591133	0.601414	LRP1	http://amigo.geneontology.org/amigo/term/GO:0044877
histone binding	Gene Ontology	GO:0042393	1	98	0.594856	0.604617	KMT2D	http://amigo.geneontology.org/amigo/term/GO:0042393
actin cytoskeleton organization	Gene Ontology	GO:0030036	1	100	0.602199	0.610901	RND1	http://amigo.geneontology.org/amigo/term/GO:0030036
cell-cell junction	Gene Ontology	GO:0005911	1	100	0.602199	0.610901	APP	http://amigo.geneontology.org/amigo/term/GO:0005911
apoptotic process	Gene Ontology	GO:0006915	1	104	0.61649	0.624797	WNT1	http://amigo.geneontology.org/amigo/term/GO:0006915
translation	Gene Ontology	GO:0006412	1	107	0.626872	0.634099	HBS1L	http://amigo.geneontology.org/amigo/term/GO:0006412
chemical synaptic transmission	Gene Ontology	GO:0007268	1	107	0.626872	0.634099	CHRM2	http://amigo.geneontology.org/amigo/term/GO:0007268
peptidyl-serine phosphorylation	Gene Ontology	GO:0018105	1	115	0.653211	0.660106	CDK2	http://amigo.geneontology.org/amigo/term/GO:0018105
G protein-coupled receptor signaling pathway	Gene Ontology	GO:0007186	2	249	0.666409	0.672798	GPR78|P2RY4	http://amigo.geneontology.org/amigo/term/GO:0007186
inflammatory response	Gene Ontology	GO:0006954	1	122	0.674733	0.68055	TLR21	http://amigo.geneontology.org/amigo/term/GO:0006954
transcription corepressor activity	Gene Ontology	GO:0003714	1	124	0.680635	0.685845	SMARCA4	http://amigo.geneontology.org/amigo/term/GO:0003714
angiogenesis	Gene Ontology	GO:0001525	1	126	0.686429	0.691023	MEOX2	http://amigo.geneontology.org/amigo/term/GO:0001525
nucleic acid binding	Gene Ontology	GO:0003676	1	145	0.736517	0.740738	R3HDM2	http://amigo.geneontology.org/amigo/term/GO:0003676
cell migration	Gene Ontology	GO:0016477	1	151	0.750614	0.754195	RND1	http://amigo.geneontology.org/amigo/term/GO:0016477
extracellular matrix	Gene Ontology	GO:0031012	1	157	0.76396	0.766873	COL6A1	http://amigo.geneontology.org/amigo/term/GO:0031012
neuron projection	Gene Ontology	GO:0043005	1	193	0.830356	0.832728	SLC6A2	http://amigo.geneontology.org/amigo/term/GO:0043005
RNA polymerase II transcription regulatory region sequence-specific DNA binding	Gene Ontology	GO:0000977	1	197	0.836474	0.838066	ZNF280D	http://amigo.geneontology.org/amigo/term/GO:0000977
protein serine/threonine kinase activity	Gene Ontology	GO:0004674	1	207	0.850825	0.851634	NEK10	http://amigo.geneontology.org/amigo/term/GO:0004674
membrane	Gene Ontology	GO:0016020	2	438	0.910642	0.910642	STAMBPL1|PDE3A	http://amigo.geneontology.org/amigo/term/GO:0016020

## Sheet: π-Ratio-GO
Table S7. GO enrichment analysis on the candidate gene identified by top 1% π-Ratio
Term	Database	ID	Input number	Background number	P-Value	Corrected P-Value	Input	Hyperlink
keratin filament	Gene Ontology	GO:0045095	8	17	4.13e-12	3.31e-09	KRT75|KRT71|KRT80|KRT7|KRT5|KRT6A|KRT75L4|KRT75L2	http://amigo.geneontology.org/amigo/term/GO:0045095
cell surface	Gene Ontology	GO:0009986	10	264	2.12e-05	0.008475	F3|ANTXR1|ACVR1B|APP|ROBO2|RAMP3|RAMP2|BMP10|SULF1|GPC5	http://amigo.geneontology.org/amigo/term/GO:0009986
M band	Gene Ontology	GO:0031430	3	11	0.00011	0.02202	MYOM3|MYOM2|ROBO2	http://amigo.geneontology.org/amigo/term/GO:0031430
cellular response to hormone stimulus	Gene Ontology	GO:0032870	3	11	0.00011	0.02202	ROBO2|RAMP3|RAMP2	http://amigo.geneontology.org/amigo/term/GO:0032870
protein O-linked mannosylation	Gene Ontology	GO:0035269	3	14	0.000202	0.024766	LARGE1|ISPD|TMTC3	http://amigo.geneontology.org/amigo/term/GO:0035269
sarcomere	Gene Ontology	GO:0030017	3	14	0.000202	0.024766	MYOM3|MYOM2|ROBO2	http://amigo.geneontology.org/amigo/term/GO:0030017
adenylate cyclase-activating G protein-coupled receptor signaling pathway	Gene Ontology	GO:0007189	5	74	0.000216	0.024766	CNR2|ADGRB3|GPR78|RAMP3|RAMP2	http://amigo.geneontology.org/amigo/term/GO:0007189
angiogenesis	Gene Ontology	GO:0001525	6	126	0.00031	0.029506	IL18|ACVRL1|TSPAN12|RAMP3|RAMP2|MEOX2	http://amigo.geneontology.org/amigo/term/GO:0001525
modulation of chemical synaptic transmission	Gene Ontology	GO:0050804	4	44	0.000332	0.029506	DGKB|BDNF|PLCB4|GRIK2	http://amigo.geneontology.org/amigo/term/GO:0050804
plasma membrane	Gene Ontology	GO:0005886	23	1580	0.000643	0.051488	MYOM3|AOC3|ANTXR1|ACVR1B|C5AR1|ARFGAP2|CNR2|OR14J1L67|SLC48A1|SULF1|DMBT1|CAPN1|DGKB|BRCA1|AQP5|AQP2|SCN8A|NPY2R|ACVRL1|F3|LIMA1|APP|GRIK2	http://amigo.geneontology.org/amigo/term/GO:0005886
receptor complex	Gene Ontology	GO:0043235	6	150	0.00075	0.054645	ACVRL1|ACVR1B|APP|NBR1|RAMP3|RAMP2	http://amigo.geneontology.org/amigo/term/GO:0043235
actin filament binding	Gene Ontology	GO:0051015	6	164	0.001171	0.072962	MYOM3|MYOM2|ANTXR1|LIMA1|ROBO2|IQGAP3	http://amigo.geneontology.org/amigo/term/GO:0051015
positive regulation of transcription by RNA polymerase II	Gene Ontology	GO:0045944	14	779	0.0012	0.072962	ETV1|IL18|GRHL3|LHX8|APP|SS18L2|BRCA1|MCRS1|AKAP8L|HOXC13|SMARCD1|ATF1|MEOX2|SOX5	http://amigo.geneontology.org/amigo/term/GO:0045944
ventricular cardiac muscle cell development	Gene Ontology	GO:0055015	2	6	0.001281	0.072962	BMP10|ATG5	http://amigo.geneontology.org/amigo/term/GO:0055015
muscle contraction	Gene Ontology	GO:0006936	3	29	0.001368	0.072962	MYOM3|MYOM2|ROBO2	http://amigo.geneontology.org/amigo/term/GO:0006936
integral component of membrane	Gene Ontology	GO:0016021	31	2565	0.001564	0.072962	MYOM3|ANTXR1|AGMO|DNAJC22|LRFN3|C5AR1|DLK1|SLC4A8|CNR2|OR14J1L67|SLC48A1|GPR78|DMBT1|ABCD3|METTL7A|AQP5|AQP2|SLC44A5|LARGE1|SLC44A3|TMPRSS12|NPY2R|CERS5|GALNT6|FAIM2|F3|APP|ROBO2|G6PC|CSMD1|TMTC3	http://amigo.geneontology.org/amigo/term/GO:0016021
GTPase activator activity	Gene Ontology	GO:0005096	6	175	0.001613	0.072962	RUNDC1|RACGAP1|ARFGAP2|ARHGAP25|ADGRB3|IQGAP3	http://amigo.geneontology.org/amigo/term/GO:0005096
smooth endoplasmic reticulum	Gene Ontology	GO:0005790	2	7	0.00164	0.072962	APP|PLCB4	http://amigo.geneontology.org/amigo/term/GO:0005790
late endosome to vacuole transport	Gene Ontology	GO:0045324	2	8	0.00204	0.081712	CHMP2A|BECN1	http://amigo.geneontology.org/amigo/term/GO:0045324
neuron remodeling	Gene Ontology	GO:0016322	2	8	0.00204	0.081712	APP|ADGRB3	http://amigo.geneontology.org/amigo/term/GO:0016322
water channel activity	Gene Ontology	GO:0015250	2	9	0.002482	0.086452	AQP5|AQP2	http://amigo.geneontology.org/amigo/term/GO:0015250
cellular response to nitrogen starvation	Gene Ontology	GO:0006995	2	9	0.002482	0.086452	BECN1|ATG5	http://amigo.geneontology.org/amigo/term/GO:0006995
water transport	Gene Ontology	GO:0006833	2	9	0.002482	0.086452	AQP5|AQP2	http://amigo.geneontology.org/amigo/term/GO:0006833
glutamatergic synapse	Gene Ontology	GO:0098978	6	199	0.003006	0.100341	PLCB4|SLITRK1|MPP2|GRIK2|DGKB|SLC4A8	http://amigo.geneontology.org/amigo/term/GO:0098978
negative regulation of reactive oxygen species metabolic process	Gene Ontology	GO:2000378	2	11	0.003489	0.107482	BRCA1|ATG5	http://amigo.geneontology.org/amigo/term/GO:2000378
dendritic shaft	Gene Ontology	GO:0043198	2	11	0.003489	0.107482	MPP2|APP	http://amigo.geneontology.org/amigo/term/GO:0043198
autophagosome	Gene Ontology	GO:0005776	3	43	0.003903	0.1158	NBR1|BECN1|ATG5	http://amigo.geneontology.org/amigo/term/GO:0005776
regulation of long-term neuronal synaptic plasticity	Gene Ontology	GO:0048169	2	12	0.004052	0.115915	APP|GRIK2	http://amigo.geneontology.org/amigo/term/GO:0048169
coreceptor activity	Gene Ontology	GO:0015026	2	13	0.004654	0.128555	RAMP3|RAMP2	http://amigo.geneontology.org/amigo/term/GO:0015026
regulation of neuron differentiation	Gene Ontology	GO:0045664	2	14	0.005295	0.136823	BDNF|ZFHX3	http://amigo.geneontology.org/amigo/term/GO:0045664
activin receptor signaling pathway	Gene Ontology	GO:0032924	2	14	0.005295	0.136823	BMP10|ACVR1B	http://amigo.geneontology.org/amigo/term/GO:0032924
ruffle	Gene Ontology	GO:0001726	3	51	0.006128	0.148873	LIMA1|KIF18A|IQGAP3	http://amigo.geneontology.org/amigo/term/GO:0001726
positive regulation of protein kinase B signaling	Gene Ontology	GO:0051897	3	52	0.006449	0.148873	IL18|F3|RAMP3	http://amigo.geneontology.org/amigo/term/GO:0051897
reciprocal meiotic recombination	Gene Ontology	GO:0007131	2	16	0.006691	0.148873	CNTD1|MSH4	http://amigo.geneontology.org/amigo/term/GO:0007131
neuronal action potential	Gene Ontology	GO:0019228	2	16	0.006691	0.148873	GRIK2|SCN8A	http://amigo.geneontology.org/amigo/term/GO:0019228
phagophore assembly site	Gene Ontology	GO:0000407	2	16	0.006691	0.148873	NBR1|BECN1	http://amigo.geneontology.org/amigo/term/GO:0000407
G protein-coupled receptor activity	Gene Ontology	GO:0004930	6	244	0.0078	0.164897	CNR2|CHRM2|OR14J1L67|C5AR1|GPR78|ADGRB3	http://amigo.geneontology.org/amigo/term/GO:0004930
positive regulation of peptidyl-serine phosphorylation	Gene Ontology	GO:0033138	3	57	0.008205	0.164897	BDNF|APP|RAMP3	http://amigo.geneontology.org/amigo/term/GO:0033138
ionotropic glutamate receptor signaling pathway	Gene Ontology	GO:0035235	2	18	0.008235	0.164897	APP|GRIK2	http://amigo.geneontology.org/amigo/term/GO:0035235
positive regulation of vascular endothelial growth factor production	Gene Ontology	GO:0010575	2	18	0.008235	0.164897	BRCA1|SULF1	http://amigo.geneontology.org/amigo/term/GO:0010575
regulation of presynapse assembly	Gene Ontology	GO:1905606	2	19	0.009061	0.172797	APP|SLITRK1	http://amigo.geneontology.org/amigo/term/GO:1905606
spindle midzone	Gene Ontology	GO:0051233	2	19	0.009061	0.172797	RACGAP1|APP	http://amigo.geneontology.org/amigo/term/GO:0051233
endocytosis	Gene Ontology	GO:0006897	4	118	0.010114	0.188393	PIT54|APP|BECN1|DMBT1	http://amigo.geneontology.org/amigo/term/GO:0006897
negative regulation of extrinsic apoptotic signaling pathway via death domain receptors	Gene Ontology	GO:1902042	2	21	0.010818	0.196939	FAIM2|BRCA1	http://amigo.geneontology.org/amigo/term/GO:1902042
transmembrane transport	Gene Ontology	GO:0055085	5	189	0.011127	0.198058	SLC44A3|AQP5|AQP2|SLC44A5|SLCO1A2	http://amigo.geneontology.org/amigo/term/GO:0055085
positive regulation of axonogenesis	Gene Ontology	GO:0050772	2	22	0.011749	0.200866	ROBO2|SLITRK1	http://amigo.geneontology.org/amigo/term/GO:0050772
metal ion binding	Gene Ontology	GO:0046872	11	714	0.011819	0.200866	PHF14|HDAC7|LHX8|LIMA1|RACGAP1|RABGGTB|HMGCL|LIMS1|ARFGAP2|BCO2|TRMT44	http://amigo.geneontology.org/amigo/term/GO:0046872
calcium ion binding	Gene Ontology	GO:0005509	8	447	0.013688	0.200866	PCDH9|PLCB4|FSTL5|SULF1|DLK1|CAPN1|DGKB|IQGAP3	http://amigo.geneontology.org/amigo/term/GO:0005509
phosphatidylinositol-3,4,5-trisphosphate binding	Gene Ontology	GO:0005547	2	24	0.013711	0.200866	RACGAP1|IQGAP3	http://amigo.geneontology.org/amigo/term/GO:0005547
cleavage furrow	Gene Ontology	GO:0032154	2	24	0.013711	0.200866	RACGAP1|LIMA1	http://amigo.geneontology.org/amigo/term/GO:0032154
positive regulation of angiogenesis	Gene Ontology	GO:0045766	3	70	0.013978	0.200866	BRCA1|F3|RAMP2	http://amigo.geneontology.org/amigo/term/GO:0045766
receptor internalization	Gene Ontology	GO:0031623	2	25	0.014742	0.200866	RAMP3|RAMP2	http://amigo.geneontology.org/amigo/term/GO:0031623
mitotic metaphase plate congression	Gene Ontology	GO:0007080	2	25	0.014742	0.200866	CHMP2A|KIF18A	http://amigo.geneontology.org/amigo/term/GO:0007080
sodium ion transmembrane transport	Gene Ontology	GO:0035725	3	73	0.015566	0.200866	SCN8A|ASIC1|SLC4A8	http://amigo.geneontology.org/amigo/term/GO:0035725
ribonucleoprotein complex	Gene Ontology	GO:1990904	3	75	0.016679	0.200866	BRCA1|AKAP8L|IQGAP3	http://amigo.geneontology.org/amigo/term/GO:1990904
negative regulation of osteoblast differentiation	Gene Ontology	GO:0045668	2	27	0.0169	0.200866	NBR1|HDAC7	http://amigo.geneontology.org/amigo/term/GO:0045668
negative regulation of neuron apoptotic process	Gene Ontology	GO:0043524	3	77	0.017835	0.200866	FAIM2|BDNF|GRIK2	http://amigo.geneontology.org/amigo/term/GO:0043524
tRNA methylation	Gene Ontology	GO:0030488	2	28	0.018026	0.200866	BCDIN3D|TRMT44	http://amigo.geneontology.org/amigo/term/GO:0030488
Hsp90 protein binding	Gene Ontology	GO:0051879	2	30	0.020371	0.200866	PTGES3L|STIP1	http://amigo.geneontology.org/amigo/term/GO:0051879
cellular response to growth factor stimulus	Gene Ontology	GO:0071363	2	31	0.021589	0.200866	ACVRL1|ACVR1B	http://amigo.geneontology.org/amigo/term/GO:0071363
presynaptic membrane	Gene Ontology	GO:0042734	2	33	0.024112	0.200866	GRIK2|SLC4A8	http://amigo.geneontology.org/amigo/term/GO:0042734
calcium ion transport	Gene Ontology	GO:0006816	2	33	0.024112	0.200866	RAMP3|RAMP2	http://amigo.geneontology.org/amigo/term/GO:0006816
DNA-binding transcription activator activity, RNA polymerase II-specific	Gene Ontology	GO:0001228	6	319	0.025222	0.200866	ETV1|GRHL3|HOXC13|SMARCD1|ATF1|MEOX2	http://amigo.geneontology.org/amigo/term/GO:0001228
membrane raft	Gene Ontology	GO:0045121	3	90	0.026417	0.200866	FAIM2|APP|SULF1	http://amigo.geneontology.org/amigo/term/GO:0045121
SMAD binding	Gene Ontology	GO:0046332	2	35	0.02675	0.200866	ACVRL1|ACVR1B	http://amigo.geneontology.org/amigo/term/GO:0046332
positive regulation of gene expression	Gene Ontology	GO:0010628	4	162	0.027914	0.200866	MAPK8|ACVR1B|RAMP3|RAMP2	http://amigo.geneontology.org/amigo/term/GO:0010628
protein homotetramerization	Gene Ontology	GO:0051289	2	36	0.02811	0.200866	AQP5|AQP2	http://amigo.geneontology.org/amigo/term/GO:0051289
protein transport	Gene Ontology	GO:0015031	3	94	0.02943	0.200866	CHMP2A|RAMP3|RAMP2	http://amigo.geneontology.org/amigo/term/GO:0015031
positive regulation of synapse assembly	Gene Ontology	GO:0051965	2	37	0.029498	0.200866	ADGRB3|SLITRK1	http://amigo.geneontology.org/amigo/term/GO:0051965
cytokine receptor activity	Gene Ontology	GO:0004896	2	38	0.030913	0.200866	MYOM3|F3	http://amigo.geneontology.org/amigo/term/GO:0004896
dendrite	Gene Ontology	GO:0030425	4	168	0.031227	0.200866	BDNF|PLCB4|SLC4A8|CHRM2	http://amigo.geneontology.org/amigo/term/GO:0030425
extracellular space	Gene Ontology	GO:0005615	10	731	0.032575	0.200866	IL18|F3|PIT54|GKN2|CPA6|SULF1|BMP10|DLK1|BDNF|APP	http://amigo.geneontology.org/amigo/term/GO:0005615
cytoplasmic stress granule	Gene Ontology	GO:0010494	2	40	0.033821	0.200866	LSM14A|LARP4	http://amigo.geneontology.org/amigo/term/GO:0010494
Golgi apparatus	Gene Ontology	GO:0005794	8	534	0.034241	0.200866	FAIM2|BECN1|PNRC2|LARGE1|APP|SULF1|QPCTL|GALNT6	http://amigo.geneontology.org/amigo/term/GO:0005794
cell-cell junction	Gene Ontology	GO:0005911	3	100	0.034274	0.200866	APP|LIMS1|IQGAP3	http://amigo.geneontology.org/amigo/term/GO:0005911
serine-type endopeptidase activity	Gene Ontology	GO:0004252	3	101	0.035119	0.200866	TMPRSS12|DMBT1|F3	http://amigo.geneontology.org/amigo/term/GO:0004252
regulation of actin cytoskeleton organization	Gene Ontology	GO:0032956	2	41	0.035314	0.200866	IQGAP3|GRHL3	http://amigo.geneontology.org/amigo/term/GO:0032956
nucleus	Gene Ontology	GO:0005634	25	2478	0.036341	0.200866	PTGES3L|HDAC7|DIP2B|ZFHX3|SRSF10|BDNF|MEOX2|SOX5|CERS5|PNRC2|GRHL3|LHX8|TWIST3|SS18L2|MAPK8|IQGAP3|PLCB4|NXF1|FIGNL2|KIF18A|HOXC13|SMARCD1|ETV1|VPS25|LCORL	http://amigo.geneontology.org/amigo/term/GO:0005634
excitatory postsynaptic potential	Gene Ontology	GO:0060079	2	42	0.036832	0.200866	MPP2|GRIK2	http://amigo.geneontology.org/amigo/term/GO:0060079
manganese ion binding	Gene Ontology	GO:0030145	2	43	0.038374	0.200866	LARGE1|HMGCL	http://amigo.geneontology.org/amigo/term/GO:0030145
scavenger receptor activity	Gene Ontology	GO:0005044	2	43	0.038374	0.200866	PIT54|DMBT1	http://amigo.geneontology.org/amigo/term/GO:0005044
autophagosome assembly	Gene Ontology	GO:0000045	2	43	0.038374	0.200866	BECN1|ATG5	http://amigo.geneontology.org/amigo/term/GO:0000045
vasculogenesis	Gene Ontology	GO:0001570	2	44	0.039941	0.200866	HDAC7|RAMP2	http://amigo.geneontology.org/amigo/term/GO:0001570
positive regulation of mucus secretion	Gene Ontology	GO:0070257	1	5	0.040565	0.200866	ATG5	http://amigo.geneontology.org/amigo/term/GO:0070257
regulation of mRNA export from nucleus	Gene Ontology	GO:0010793	1	5	0.040565	0.200866	AKAP8L	http://amigo.geneontology.org/amigo/term/GO:0010793
negative regulation of small GTPase mediated signal transduction	Gene Ontology	GO:0051058	1	5	0.040565	0.200866	ARHGAP25	http://amigo.geneontology.org/amigo/term/GO:0051058
histone acetyltransferase activity (H3-K23 specific)	Gene Ontology	GO:0043994	1	5	0.040565	0.200866	PHF14	http://amigo.geneontology.org/amigo/term/GO:0043994
transforming growth factor beta receptor activity, type I	Gene Ontology	GO:0005025	1	5	0.040565	0.200866	ACVRL1	http://amigo.geneontology.org/amigo/term/GO:0005025
mitotic spindle midzone assembly	Gene Ontology	GO:0051256	1	5	0.040565	0.200866	RACGAP1	http://amigo.geneontology.org/amigo/term/GO:0051256
negative regulation of long-term synaptic potentiation	Gene Ontology	GO:1900272	1	5	0.040565	0.200866	APP	http://amigo.geneontology.org/amigo/term/GO:1900272
complement receptor mediated signaling pathway	Gene Ontology	GO:0002430	1	5	0.040565	0.200866	C5AR1	http://amigo.geneontology.org/amigo/term/GO:0002430
positive regulation of endopeptidase activity	Gene Ontology	GO:0010950	1	5	0.040565	0.200866	PSME3	http://amigo.geneontology.org/amigo/term/GO:0010950
positive regulation of T cell migration	Gene Ontology	GO:2000406	1	5	0.040565	0.200866	APP	http://amigo.geneontology.org/amigo/term/GO:2000406
heme transport	Gene Ontology	GO:0015886	1	5	0.040565	0.200866	SLC48A1	http://amigo.geneontology.org/amigo/term/GO:0015886
NAD-dependent histone deacetylase activity (H3-K14 specific)	Gene Ontology	GO:0032041	1	5	0.040565	0.200866	HDAC7	http://amigo.geneontology.org/amigo/term/GO:0032041
positive regulation of trophoblast cell migration	Gene Ontology	GO:1901165	1	5	0.040565	0.200866	ACVR1B	http://amigo.geneontology.org/amigo/term/GO:1901165
histone H3-K23 acetylation	Gene Ontology	GO:0043972	1	5	0.040565	0.200866	PHF14	http://amigo.geneontology.org/amigo/term/GO:0043972
peptide YY receptor activity	Gene Ontology	GO:0001601	1	5	0.040565	0.200866	NPY2R	http://amigo.geneontology.org/amigo/term/GO:0001601
response to amyloid-beta	Gene Ontology	GO:1904645	1	5	0.040565	0.200866	RAMP3	http://amigo.geneontology.org/amigo/term/GO:1904645
heme transmembrane transporter activity	Gene Ontology	GO:0015232	1	5	0.040565	0.200866	SLC48A1	http://amigo.geneontology.org/amigo/term/GO:0015232
positive regulation of integrin-mediated signaling pathway	Gene Ontology	GO:2001046	1	5	0.040565	0.200866	LIMS1	http://amigo.geneontology.org/amigo/term/GO:2001046
glycoside catabolic process	Gene Ontology	GO:0016139	1	5	0.040565	0.200866	FUCA1	http://amigo.geneontology.org/amigo/term/GO:0016139
NSL complex	Gene Ontology	GO:0044545	1	5	0.040565	0.200866	MCRS1	http://amigo.geneontology.org/amigo/term/GO:0044545
regulation of smooth muscle contraction	Gene Ontology	GO:0006940	1	5	0.040565	0.200866	CHRM2	http://amigo.geneontology.org/amigo/term/GO:0006940
regulation of protein localization to membrane	Gene Ontology	GO:1905475	1	5	0.040565	0.200866	GPC5	http://amigo.geneontology.org/amigo/term/GO:1905475
negative regulation of phosphorylation	Gene Ontology	GO:0042326	1	5	0.040565	0.200866	GRB10	http://amigo.geneontology.org/amigo/term/GO:0042326
telethonin binding	Gene Ontology	GO:0031433	1	5	0.040565	0.200866	BMP10	http://amigo.geneontology.org/amigo/term/GO:0031433
positive regulation of granulocyte macrophage colony-stimulating factor production	Gene Ontology	GO:0032725	1	5	0.040565	0.200866	IL18	http://amigo.geneontology.org/amigo/term/GO:0032725
-	Gene Ontology	GO:0045080	1	5	0.040565	0.200866	APP	http://amigo.geneontology.org/amigo/term/GO:0045080
female gamete generation	Gene Ontology	GO:0007292	1	5	0.040565	0.200866	MSH4	http://amigo.geneontology.org/amigo/term/GO:0007292
cellular response to indole-3-methanol	Gene Ontology	GO:0071681	1	5	0.040565	0.200866	BRCA1	http://amigo.geneontology.org/amigo/term/GO:0071681
kinetochore microtubule	Gene Ontology	GO:0005828	1	5	0.040565	0.200866	KIF18A	http://amigo.geneontology.org/amigo/term/GO:0005828
'de novo' NAD biosynthetic process from tryptophan	Gene Ontology	GO:0034354	1	5	0.040565	0.200866	HAAO	http://amigo.geneontology.org/amigo/term/GO:0034354
skeletal muscle tissue regeneration	Gene Ontology	GO:0043403	1	5	0.040565	0.200866	LARGE1	http://amigo.geneontology.org/amigo/term/GO:0043403
protein geranylgeranylation	Gene Ontology	GO:0018344	1	5	0.040565	0.200866	RABGGTB	http://amigo.geneontology.org/amigo/term/GO:0018344
glomerular basement membrane development	Gene Ontology	GO:0032836	1	5	0.040565	0.200866	SULF1	http://amigo.geneontology.org/amigo/term/GO:0032836
chordate embryonic development	Gene Ontology	GO:0043009	1	5	0.040565	0.200866	BRCA1	http://amigo.geneontology.org/amigo/term/GO:0043009
interleukin-18-mediated signaling pathway	Gene Ontology	GO:0035655	1	5	0.040565	0.200866	IL18	http://amigo.geneontology.org/amigo/term/GO:0035655
leucine catabolic process	Gene Ontology	GO:0006552	1	5	0.040565	0.200866	HMGCL	http://amigo.geneontology.org/amigo/term/GO:0006552
G-quadruplex RNA binding	Gene Ontology	GO:0002151	1	5	0.040565	0.200866	MCRS1	http://amigo.geneontology.org/amigo/term/GO:0002151
extrinsic component of cytoplasmic side of plasma membrane	Gene Ontology	GO:0031234	2	45	0.041532	0.200866	RACGAP1|IQGAP3	http://amigo.geneontology.org/amigo/term/GO:0031234
Schaffer collateral - CA1 synapse	Gene Ontology	GO:0098685	2	45	0.041532	0.200866	DGKB|MPP2	http://amigo.geneontology.org/amigo/term/GO:0098685
peptidyl-threonine phosphorylation	Gene Ontology	GO:0018107	2	45	0.041532	0.200866	MAPK8|ACVR1B	http://amigo.geneontology.org/amigo/term/GO:0018107
mitochondrion organization	Gene Ontology	GO:0007005	2	46	0.043146	0.200866	HMGCL|CAMKMT	http://amigo.geneontology.org/amigo/term/GO:0007005
positive regulation of GTPase activity	Gene Ontology	GO:0043547	4	187	0.043188	0.200866	RACGAP1|ADGRB3|ARFGAP2|GRHL3	http://amigo.geneontology.org/amigo/term/GO:0043547
negative regulation of angiogenesis	Gene Ontology	GO:0016525	2	47	0.044784	0.200866	SULF1|ADGRB3	http://amigo.geneontology.org/amigo/term/GO:0016525
positive regulation of interleukin-17 production	Gene Ontology	GO:0032740	1	6	0.047165	0.200866	IL18	http://amigo.geneontology.org/amigo/term/GO:0032740
activin receptor complex	Gene Ontology	GO:0048179	1	6	0.047165	0.200866	ACVR1B	http://amigo.geneontology.org/amigo/term/GO:0048179
phosphate ion binding	Gene Ontology	GO:0042301	1	6	0.047165	0.200866	G6PC	http://amigo.geneontology.org/amigo/term/GO:0042301
tRNA methyltransferase activity	Gene Ontology	GO:0008175	1	6	0.047165	0.200866	BCDIN3D	http://amigo.geneontology.org/amigo/term/GO:0008175
transition metal ion binding	Gene Ontology	GO:0046914	1	6	0.047165	0.200866	APP	http://amigo.geneontology.org/amigo/term/GO:0046914
regulation of heart contraction	Gene Ontology	GO:0008016	1	6	0.047165	0.200866	CHRM2	http://amigo.geneontology.org/amigo/term/GO:0008016
glycerol transport	Gene Ontology	GO:0015793	1	6	0.047165	0.200866	AQP2	http://amigo.geneontology.org/amigo/term/GO:0015793
ciliary rootlet	Gene Ontology	GO:0035253	1	6	0.047165	0.200866	APP	http://amigo.geneontology.org/amigo/term/GO:0035253
membrane coat	Gene Ontology	GO:0030117	1	6	0.047165	0.200866	CHMP2A	http://amigo.geneontology.org/amigo/term/GO:0030117
cholinergic synapse	Gene Ontology	GO:0098981	1	6	0.047165	0.200866	CHRM2	http://amigo.geneontology.org/amigo/term/GO:0098981
bile acid transmembrane transporter activity	Gene Ontology	GO:0015125	1	6	0.047165	0.200866	SLCO1A2	http://amigo.geneontology.org/amigo/term/GO:0015125
-	Gene Ontology	GO:0042535	1	6	0.047165	0.200866	APP	http://amigo.geneontology.org/amigo/term/GO:0042535
sodium:bicarbonate symporter activity	Gene Ontology	GO:0008510	1	6	0.047165	0.200866	SLC4A8	http://amigo.geneontology.org/amigo/term/GO:0008510
aggrephagy	Gene Ontology	GO:0035973	1	6	0.047165	0.200866	ATG5	http://amigo.geneontology.org/amigo/term/GO:0035973
glial cell-derived neurotrophic factor receptor signaling pathway	Gene Ontology	GO:0035860	1	6	0.047165	0.200866	SULF1	http://amigo.geneontology.org/amigo/term/GO:0035860
BRCA1-A complex	Gene Ontology	GO:0070531	1	6	0.047165	0.200866	BRCA1	http://amigo.geneontology.org/amigo/term/GO:0070531
cellular copper ion homeostasis	Gene Ontology	GO:0006878	1	6	0.047165	0.200866	APP	http://amigo.geneontology.org/amigo/term/GO:0006878
sphingosine N-acyltransferase activity	Gene Ontology	GO:0050291	1	6	0.047165	0.200866	CERS5	http://amigo.geneontology.org/amigo/term/GO:0050291
regulation of attachment of spindle microtubules to kinetochore	Gene Ontology	GO:0051988	1	6	0.047165	0.200866	RACGAP1	http://amigo.geneontology.org/amigo/term/GO:0051988
sulfate transport	Gene Ontology	GO:0008272	1	6	0.047165	0.200866	RACGAP1	http://amigo.geneontology.org/amigo/term/GO:0008272
viral budding via host ESCRT complex	Gene Ontology	GO:0039702	1	6	0.047165	0.200866	CHMP2A	http://amigo.geneontology.org/amigo/term/GO:0039702
cellular response to copper ion	Gene Ontology	GO:0071280	1	6	0.047165	0.200866	AQP2	http://amigo.geneontology.org/amigo/term/GO:0071280
large ribosomal subunit	Gene Ontology	GO:0015934	1	6	0.047165	0.200866	RPL27	http://amigo.geneontology.org/amigo/term/GO:0015934
modulation of age-related behavioral decline	Gene Ontology	GO:0090647	1	6	0.047165	0.200866	APP	http://amigo.geneontology.org/amigo/term/GO:0090647
negative regulation of vascular permeability	Gene Ontology	GO:0043116	1	6	0.047165	0.200866	RAMP2	http://amigo.geneontology.org/amigo/term/GO:0043116
protein K6-linked ubiquitination	Gene Ontology	GO:0085020	1	6	0.047165	0.200866	BRCA1	http://amigo.geneontology.org/amigo/term/GO:0085020
focal adhesion	Gene Ontology	GO:0005925	3	118	0.051103	0.200866	LIMA1|LIMS1|IQGAP3	http://amigo.geneontology.org/amigo/term/GO:0005925
transcription by RNA polymerase II	Gene Ontology	GO:0006366	2	52	0.053304	0.200866	ETV1|LCORL	http://amigo.geneontology.org/amigo/term/GO:0006366
positive regulation of type I interferon-mediated signaling pathway	Gene Ontology	GO:0060340	1	7	0.05372	0.200866	LSM14A	http://amigo.geneontology.org/amigo/term/GO:0060340
negative regulation of glucose import	Gene Ontology	GO:0046325	1	7	0.05372	0.200866	GRB10	http://amigo.geneontology.org/amigo/term/GO:0046325
histone H3-K14 acetylation	Gene Ontology	GO:0044154	1	7	0.05372	0.200866	PHF14	http://amigo.geneontology.org/amigo/term/GO:0044154
negative regulation of cardiac muscle hypertrophy	Gene Ontology	GO:0010614	1	7	0.05372	0.200866	BMP10	http://amigo.geneontology.org/amigo/term/GO:0010614
nuclear envelope lumen	Gene Ontology	GO:0005641	1	7	0.05372	0.200866	APP	http://amigo.geneontology.org/amigo/term/GO:0005641
negative regulation of fatty acid biosynthetic process	Gene Ontology	GO:0045717	1	7	0.05372	0.200866	BRCA1	http://amigo.geneontology.org/amigo/term/GO:0045717
fibroblast migration	Gene Ontology	GO:0010761	1	7	0.05372	0.200866	IQGAP3	http://amigo.geneontology.org/amigo/term/GO:0010761
positive regulation of protein kinase A signaling	Gene Ontology	GO:0010739	1	7	0.05372	0.200866	RAMP3	http://amigo.geneontology.org/amigo/term/GO:0010739
adenylate cyclase-inhibiting G protein-coupled acetylcholine receptor signaling pathway	Gene Ontology	GO:0007197	1	7	0.05372	0.200866	CHRM2	http://amigo.geneontology.org/amigo/term/GO:0007197
peroxisomal matrix	Gene Ontology	GO:0005782	1	7	0.05372	0.200866	ABCD3	http://amigo.geneontology.org/amigo/term/GO:0005782
quinone binding	Gene Ontology	GO:0048038	1	7	0.05372	0.200866	AOC3	http://amigo.geneontology.org/amigo/term/GO:0048038
adherens junction assembly	Gene Ontology	GO:0034333	1	7	0.05372	0.200866	RAMP2	http://amigo.geneontology.org/amigo/term/GO:0034333
positive regulation of synaptic transmission	Gene Ontology	GO:0050806	1	7	0.05372	0.200866	GRIK2	http://amigo.geneontology.org/amigo/term/GO:0050806
amyloid fibril formation	Gene Ontology	GO:1990000	1	7	0.05372	0.200866	APP	http://amigo.geneontology.org/amigo/term/GO:1990000
MAP-kinase scaffold activity	Gene Ontology	GO:0005078	1	7	0.05372	0.200866	IQGAP3	http://amigo.geneontology.org/amigo/term/GO:0005078
peripheral nervous system neuron development	Gene Ontology	GO:0048935	1	7	0.05372	0.200866	ETV1	http://amigo.geneontology.org/amigo/term/GO:0048935
tetrahydrobiopterin biosynthetic process	Gene Ontology	GO:0006729	1	7	0.05372	0.200866	PTS	http://amigo.geneontology.org/amigo/term/GO:0006729
histone acetyltransferase activity (H4-K8 specific)	Gene Ontology	GO:0043996	1	7	0.05372	0.200866	MCRS1	http://amigo.geneontology.org/amigo/term/GO:0043996
regulation of cardiac muscle contraction	Gene Ontology	GO:0055117	1	7	0.05372	0.200866	BMP10	http://amigo.geneontology.org/amigo/term/GO:0055117
positive regulation of dendrite morphogenesis	Gene Ontology	GO:0050775	1	7	0.05372	0.200866	SS18L2	http://amigo.geneontology.org/amigo/term/GO:0050775
synaptonemal complex assembly	Gene Ontology	GO:0007130	1	7	0.05372	0.200866	TEX12	http://amigo.geneontology.org/amigo/term/GO:0007130
histone acetyltransferase activity (H4-K5 specific)	Gene Ontology	GO:0043995	1	7	0.05372	0.200866	MCRS1	http://amigo.geneontology.org/amigo/term/GO:0043995
positive regulation of receptor recycling	Gene Ontology	GO:0001921	1	7	0.05372	0.200866	RAMP3	http://amigo.geneontology.org/amigo/term/GO:0001921
peptidyl-lysine methylation	Gene Ontology	GO:0018022	1	7	0.05372	0.200866	CAMKMT	http://amigo.geneontology.org/amigo/term/GO:0018022
isoprenoid biosynthetic process	Gene Ontology	GO:0008299	1	7	0.05372	0.200866	ISPD	http://amigo.geneontology.org/amigo/term/GO:0008299
arylsulfatase activity	Gene Ontology	GO:0004065	1	7	0.05372	0.200866	SULF1	http://amigo.geneontology.org/amigo/term/GO:0004065
nuclear envelope reassembly	Gene Ontology	GO:0031468	1	7	0.05372	0.200866	CHMP2A	http://amigo.geneontology.org/amigo/term/GO:0031468
metanephric collecting duct development	Gene Ontology	GO:0072205	1	7	0.05372	0.200866	AQP2	http://amigo.geneontology.org/amigo/term/GO:0072205
nerve growth factor signaling pathway	Gene Ontology	GO:0038180	1	7	0.05372	0.200866	BDNF	http://amigo.geneontology.org/amigo/term/GO:0038180
P-body	Gene Ontology	GO:0000932	2	54	0.056861	0.200866	LSM14A|PNRC2	http://amigo.geneontology.org/amigo/term/GO:0000932
cholesterol homeostasis	Gene Ontology	GO:0042632	2	54	0.056861	0.200866	LIMA1|G6PC	http://amigo.geneontology.org/amigo/term/GO:0042632
spermatogenesis	Gene Ontology	GO:0007283	3	125	0.058547	0.200866	RACGAP1|CNTD1|MSH4	http://amigo.geneontology.org/amigo/term/GO:0007283
BMP signaling pathway	Gene Ontology	GO:0030509	2	55	0.058669	0.200866	BMP10|ACVRL1	http://amigo.geneontology.org/amigo/term/GO:0030509
regulation of transcription by RNA polymerase II	Gene Ontology	GO:0006357	6	396	0.059821	0.200866	PHF14|ETV1|GRHL3|TWIST3|SMARCD1|LCORL	http://amigo.geneontology.org/amigo/term/GO:0006357
positive regulation of viral release from host cell	Gene Ontology	GO:1902188	1	8	0.06023	0.200866	CHMP2A	http://amigo.geneontology.org/amigo/term/GO:1902188
messenger ribonucleoprotein complex	Gene Ontology	GO:1990124	1	8	0.06023	0.200866	LSM14A	http://amigo.geneontology.org/amigo/term/GO:1990124
positive regulation of histone deacetylation	Gene Ontology	GO:0031065	1	8	0.06023	0.200866	AKAP8L	http://amigo.geneontology.org/amigo/term/GO:0031065
autophagy of nucleus	Gene Ontology	GO:0044804	1	8	0.06023	0.200866	ATG5	http://amigo.geneontology.org/amigo/term/GO:0044804
negative regulation of intracellular estrogen receptor signaling pathway	Gene Ontology	GO:0033147	1	8	0.06023	0.200866	BRCA1	http://amigo.geneontology.org/amigo/term/GO:0033147
G protein-coupled acetylcholine receptor signaling pathway	Gene Ontology	GO:0007213	1	8	0.06023	0.200866	CHRM2	http://amigo.geneontology.org/amigo/term/GO:0007213
miRNA metabolic process	Gene Ontology	GO:0010586	1	8	0.06023	0.200866	BCDIN3D	http://amigo.geneontology.org/amigo/term/GO:0010586
histone acetyltransferase activity (H4-K16 specific)	Gene Ontology	GO:0046972	1	8	0.06023	0.200866	MCRS1	http://amigo.geneontology.org/amigo/term/GO:0046972
nucleosome disassembly	Gene Ontology	GO:0006337	1	8	0.06023	0.200866	SMARCD1	http://amigo.geneontology.org/amigo/term/GO:0006337
neuron cellular homeostasis	Gene Ontology	GO:0070050	1	8	0.06023	0.200866	HAAO	http://amigo.geneontology.org/amigo/term/GO:0070050
histone-lysine N-methyltransferase activity	Gene Ontology	GO:0018024	1	8	0.06023	0.200866	EZH1	http://amigo.geneontology.org/amigo/term/GO:0018024
G protein-coupled acetylcholine receptor activity	Gene Ontology	GO:0016907	1	8	0.06023	0.200866	CHRM2	http://amigo.geneontology.org/amigo/term/GO:0016907
cardiac left ventricle morphogenesis	Gene Ontology	GO:0003214	1	8	0.06023	0.200866	NPY2R	http://amigo.geneontology.org/amigo/term/GO:0003214
lamin binding	Gene Ontology	GO:0005521	1	8	0.06023	0.200866	AKAP8L	http://amigo.geneontology.org/amigo/term/GO:0005521
response to mechanical stimulus	Gene Ontology	GO:0009612	1	8	0.06023	0.200866	MAPK8	http://amigo.geneontology.org/amigo/term/GO:0009612
MOZ/MORF histone acetyltransferase complex	Gene Ontology	GO:0070776	1	8	0.06023	0.200866	PHF14	http://amigo.geneontology.org/amigo/term/GO:0070776
poly(G) binding	Gene Ontology	GO:0034046	1	8	0.06023	0.200866	MCRS1	http://amigo.geneontology.org/amigo/term/GO:0034046
microtubule-severing ATPase activity	Gene Ontology	GO:0008568	1	8	0.06023	0.200866	FIGNL2	http://amigo.geneontology.org/amigo/term/GO:0008568
ectoderm development	Gene Ontology	GO:0007398	1	8	0.06023	0.200866	GRHL3	http://amigo.geneontology.org/amigo/term/GO:0007398
insulin-like growth factor receptor signaling pathway	Gene Ontology	GO:0048009	1	8	0.06023	0.200866	GRB10	http://amigo.geneontology.org/amigo/term/GO:0048009
lateral element	Gene Ontology	GO:0000800	1	8	0.06023	0.200866	BRCA1	http://amigo.geneontology.org/amigo/term/GO:0000800
startle response	Gene Ontology	GO:0001964	1	8	0.06023	0.200866	CSMD1	http://amigo.geneontology.org/amigo/term/GO:0001964
glucuronosyltransferase activity	Gene Ontology	GO:0015020	1	8	0.06023	0.200866	LARGE1	http://amigo.geneontology.org/amigo/term/GO:0015020
postreplication repair	Gene Ontology	GO:0006301	1	8	0.06023	0.200866	BRCA1	http://amigo.geneontology.org/amigo/term/GO:0006301
negative regulation of epidermal growth factor-activated receptor activity	Gene Ontology	GO:0007175	1	8	0.06023	0.200866	VPS25	http://amigo.geneontology.org/amigo/term/GO:0007175
ruffle organization	Gene Ontology	GO:0031529	1	8	0.06023	0.200866	LIMA1	http://amigo.geneontology.org/amigo/term/GO:0031529
signal transduction involved in G2 DNA damage checkpoint	Gene Ontology	GO:0072425	1	8	0.06023	0.200866	BRCA1	http://amigo.geneontology.org/amigo/term/GO:0072425
cellular response to pH	Gene Ontology	GO:0071467	1	8	0.06023	0.200866	ASIC1	http://amigo.geneontology.org/amigo/term/GO:0071467
vasodilation	Gene Ontology	GO:0042311	1	8	0.06023	0.200866	ATG5	http://amigo.geneontology.org/amigo/term/GO:0042311
peroxisome	Gene Ontology	GO:0005777	2	56	0.060498	0.200866	HMGCL|ACOX3	http://amigo.geneontology.org/amigo/term/GO:0005777
endosome membrane	Gene Ontology	GO:0010008	2	57	0.062346	0.200866	BECN1|SLC48A1	http://amigo.geneontology.org/amigo/term/GO:0010008
perinuclear region of cytoplasm	Gene Ontology	GO:0048471	5	307	0.064841	0.200866	APP|TSPAN12|BDNF|AQP2|GALNT6	http://amigo.geneontology.org/amigo/term/GO:0048471
microtubule severing	Gene Ontology	GO:0051013	1	9	0.066695	0.200866	FIGNL2	http://amigo.geneontology.org/amigo/term/GO:0051013
peroxisome organization	Gene Ontology	GO:0007031	1	9	0.066695	0.200866	ABCD3	http://amigo.geneontology.org/amigo/term/GO:0007031
retinal metabolic process	Gene Ontology	GO:0042574	1	9	0.066695	0.200866	BCO2	http://amigo.geneontology.org/amigo/term/GO:0042574
inhibitory postsynaptic potential	Gene Ontology	GO:0060080	1	9	0.066695	0.200866	GRIK2	http://amigo.geneontology.org/amigo/term/GO:0060080
steroid metabolic process	Gene Ontology	GO:0008202	1	9	0.066695	0.200866	G6PC	http://amigo.geneontology.org/amigo/term/GO:0008202
chromatin-mediated maintenance of transcription	Gene Ontology	GO:0048096	1	9	0.066695	0.200866	SMARCD1	http://amigo.geneontology.org/amigo/term/GO:0048096
negative regulation of cell migration involved in sprouting angiogenesis	Gene Ontology	GO:0090051	1	9	0.066695	0.200866	MEOX2	http://amigo.geneontology.org/amigo/term/GO:0090051
nerve development	Gene Ontology	GO:0021675	1	9	0.066695	0.200866	BDNF	http://amigo.geneontology.org/amigo/term/GO:0021675
negative thymic T cell selection	Gene Ontology	GO:0045060	1	9	0.066695	0.200866	ATG5	http://amigo.geneontology.org/amigo/term/GO:0045060
mismatched DNA binding	Gene Ontology	GO:0030983	1	9	0.066695	0.200866	MSH4	http://amigo.geneontology.org/amigo/term/GO:0030983
glucose 6-phosphate metabolic process	Gene Ontology	GO:0051156	1	9	0.066695	0.200866	G6PC	http://amigo.geneontology.org/amigo/term/GO:0051156
filopodium membrane	Gene Ontology	GO:0031527	1	9	0.066695	0.200866	ANTXR1	http://amigo.geneontology.org/amigo/term/GO:0031527
JNK cascade	Gene Ontology	GO:0007254	1	9	0.066695	0.200866	MAPK8	http://amigo.geneontology.org/amigo/term/GO:0007254
protein polymerization	Gene Ontology	GO:0051258	1	9	0.066695	0.200866	CHMP2A	http://amigo.geneontology.org/amigo/term/GO:0051258
long-chain fatty acid transporter activity	Gene Ontology	GO:0005324	1	9	0.066695	0.200866	ABCD3	http://amigo.geneontology.org/amigo/term/GO:0005324
receptor catabolic process	Gene Ontology	GO:0032801	1	9	0.066695	0.200866	CAPN1	http://amigo.geneontology.org/amigo/term/GO:0032801
RNA methyltransferase activity	Gene Ontology	GO:0008173	1	9	0.066695	0.200866	BCDIN3D	http://amigo.geneontology.org/amigo/term/GO:0008173
heart contraction	Gene Ontology	GO:0060047	1	9	0.066695	0.200866	ATG5	http://amigo.geneontology.org/amigo/term/GO:0060047
SAGA complex	Gene Ontology	GO:0000124	1	9	0.066695	0.200866	SGF29	http://amigo.geneontology.org/amigo/term/GO:0000124
regulation of cell morphogenesis	Gene Ontology	GO:0022604	1	9	0.066695	0.200866	LARP4	http://amigo.geneontology.org/amigo/term/GO:0022604
phagophore assembly site membrane	Gene Ontology	GO:0034045	1	9	0.066695	0.200866	ATG5	http://amigo.geneontology.org/amigo/term/GO:0034045
positive regulation of activated T cell proliferation	Gene Ontology	GO:0042104	1	9	0.066695	0.200866	IL18	http://amigo.geneontology.org/amigo/term/GO:0042104
regulation of short-term neuronal synaptic plasticity	Gene Ontology	GO:0048172	1	9	0.066695	0.200866	GRIK2	http://amigo.geneontology.org/amigo/term/GO:0048172
chaperone complex	Gene Ontology	GO:0101031	1	9	0.066695	0.200866	STIP1	http://amigo.geneontology.org/amigo/term/GO:0101031
negative regulation of interleukin-2 production	Gene Ontology	GO:0032703	1	9	0.066695	0.200866	HDAC7	http://amigo.geneontology.org/amigo/term/GO:0032703
ATP-dependent microtubule motor activity, plus-end-directed	Gene Ontology	GO:0008574	1	9	0.066695	0.200866	KIF18A	http://amigo.geneontology.org/amigo/term/GO:0008574
O-methyltransferase activity	Gene Ontology	GO:0008171	1	9	0.066695	0.200866	BCDIN3D	http://amigo.geneontology.org/amigo/term/GO:0008171
regulation of proteasomal protein catabolic process	Gene Ontology	GO:0061136	1	9	0.066695	0.200866	PSME3	http://amigo.geneontology.org/amigo/term/GO:0061136
bile acid and bile salt transport	Gene Ontology	GO:0015721	1	9	0.066695	0.200866	SLCO1A2	http://amigo.geneontology.org/amigo/term/GO:0015721
negative regulation of phagocytosis	Gene Ontology	GO:0050765	1	9	0.066695	0.200866	ATG5	http://amigo.geneontology.org/amigo/term/GO:0050765
synaptic cleft	Gene Ontology	GO:0043083	1	9	0.066695	0.200866	ADGRB3	http://amigo.geneontology.org/amigo/term/GO:0043083
adult heart development	Gene Ontology	GO:0007512	1	9	0.066695	0.200866	BMP10	http://amigo.geneontology.org/amigo/term/GO:0007512
ESCRT III complex	Gene Ontology	GO:0000815	1	9	0.066695	0.200866	CHMP2A	http://amigo.geneontology.org/amigo/term/GO:0000815
positive regulation of collateral sprouting	Gene Ontology	GO:0048672	1	9	0.066695	0.200866	BDNF	http://amigo.geneontology.org/amigo/term/GO:0048672
glomerular filtration	Gene Ontology	GO:0003094	1	9	0.066695	0.200866	SULF1	http://amigo.geneontology.org/amigo/term/GO:0003094
defense response to virus	Gene Ontology	GO:0051607	2	61	0.069924	0.200866	MYOM3|BECN1	http://amigo.geneontology.org/amigo/term/GO:0051607
neuronal cell body membrane	Gene Ontology	GO:0032809	1	10	0.073117	0.200866	SLC4A8	http://amigo.geneontology.org/amigo/term/GO:0032809
positive regulation of cardiac muscle hypertrophy	Gene Ontology	GO:0010613	1	10	0.073117	0.200866	BMP10	http://amigo.geneontology.org/amigo/term/GO:0010613
seminiferous tubule development	Gene Ontology	GO:0072520	1	10	0.073117	0.200866	KIF18A	http://amigo.geneontology.org/amigo/term/GO:0072520
synaptonemal complex	Gene Ontology	GO:0000795	1	10	0.073117	0.200866	MSH4	http://amigo.geneontology.org/amigo/term/GO:0000795
positive regulation of exosomal secretion	Gene Ontology	GO:1903543	1	10	0.073117	0.200866	CHMP2A	http://amigo.geneontology.org/amigo/term/GO:1903543
regulation of cilium assembly	Gene Ontology	GO:1902017	1	10	0.073117	0.200866	ATG5	http://amigo.geneontology.org/amigo/term/GO:1902017
sodium-independent organic anion transmembrane transporter activity	Gene Ontology	GO:0015347	1	10	0.073117	0.200866	SLCO1A2	http://amigo.geneontology.org/amigo/term/GO:0015347
basal part of cell	Gene Ontology	GO:0045178	1	10	0.073117	0.200866	GKN2	http://amigo.geneontology.org/amigo/term/GO:0045178
sodium-independent organic anion transport	Gene Ontology	GO:0043252	1	10	0.073117	0.200866	SLCO1A2	http://amigo.geneontology.org/amigo/term/GO:0043252
heart trabecula formation	Gene Ontology	GO:0060347	1	10	0.073117	0.200866	BMP10	http://amigo.geneontology.org/amigo/term/GO:0060347
activin binding	Gene Ontology	GO:0048185	1	10	0.073117	0.200866	ACVR1B	http://amigo.geneontology.org/amigo/term/GO:0048185
npBAF complex	Gene Ontology	GO:0071564	1	10	0.073117	0.200866	SMARCD1	http://amigo.geneontology.org/amigo/term/GO:0071564
microtubule depolymerization	Gene Ontology	GO:0007019	1	10	0.073117	0.200866	KIF18A	http://amigo.geneontology.org/amigo/term/GO:0007019
N-acyltransferase activity	Gene Ontology	GO:0016410	1	10	0.073117	0.200866	CERS5	http://amigo.geneontology.org/amigo/term/GO:0016410
phagocytosis, engulfment	Gene Ontology	GO:0006911	1	10	0.073117	0.200866	ARHGAP25	http://amigo.geneontology.org/amigo/term/GO:0006911
planar cell polarity pathway involved in neural tube closure	Gene Ontology	GO:0090179	1	10	0.073117	0.200866	GRHL3	http://amigo.geneontology.org/amigo/term/GO:0090179
positive regulation of proteasomal protein catabolic process	Gene Ontology	GO:1901800	1	10	0.073117	0.200866	TMTC3	http://amigo.geneontology.org/amigo/term/GO:1901800
muscle organ development	Gene Ontology	GO:0007517	1	10	0.073117	0.200866	ETV1	http://amigo.geneontology.org/amigo/term/GO:0007517
inorganic anion exchanger activity	Gene Ontology	GO:0005452	1	10	0.073117	0.200866	SLC4A8	http://amigo.geneontology.org/amigo/term/GO:0005452
fatty acid binding	Gene Ontology	GO:0005504	1	10	0.073117	0.200866	ACOX3	http://amigo.geneontology.org/amigo/term/GO:0005504
glycerolipid metabolic process	Gene Ontology	GO:0046486	1	10	0.073117	0.200866	DGKB	http://amigo.geneontology.org/amigo/term/GO:0046486
cardiac muscle cell proliferation	Gene Ontology	GO:0060038	1	10	0.073117	0.200866	BMP10	http://amigo.geneontology.org/amigo/term/GO:0060038
poly(A)+ mRNA export from nucleus	Gene Ontology	GO:0016973	1	10	0.073117	0.200866	NXF1	http://amigo.geneontology.org/amigo/term/GO:0016973
eyelid development in camera-type eye	Gene Ontology	GO:0061029	1	10	0.073117	0.200866	GRHL3	http://amigo.geneontology.org/amigo/term/GO:0061029
positive regulation of glycolytic process	Gene Ontology	GO:0045821	1	10	0.073117	0.200866	APP	http://amigo.geneontology.org/amigo/term/GO:0045821
polypeptide N-acetylgalactosaminyltransferase activity	Gene Ontology	GO:0004653	1	10	0.073117	0.200866	GALNT6	http://amigo.geneontology.org/amigo/term/GO:0004653
basement membrane assembly	Gene Ontology	GO:0070831	1	10	0.073117	0.200866	RAMP2	http://amigo.geneontology.org/amigo/term/GO:0070831
positive regulation of histone acetylation	Gene Ontology	GO:0035066	1	10	0.073117	0.200866	BRCA1	http://amigo.geneontology.org/amigo/term/GO:0035066
regulation of G1/S transition of mitotic cell cycle	Gene Ontology	GO:2000045	1	10	0.073117	0.200866	PSME3	http://amigo.geneontology.org/amigo/term/GO:2000045
positive regulation of long-term synaptic potentiation	Gene Ontology	GO:1900273	1	10	0.073117	0.200866	APP	http://amigo.geneontology.org/amigo/term/GO:1900273
regulation of release of sequestered calcium ion into cytosol	Gene Ontology	GO:0051279	1	10	0.073117	0.200866	ATG5	http://amigo.geneontology.org/amigo/term/GO:0051279
leukocyte chemotaxis	Gene Ontology	GO:0030595	1	10	0.073117	0.200866	CNR2	http://amigo.geneontology.org/amigo/term/GO:0030595
positive regulation of cell death	Gene Ontology	GO:0010942	1	10	0.073117	0.200866	RAMP3	http://amigo.geneontology.org/amigo/term/GO:0010942
phosphotransferase activity, alcohol group as acceptor	Gene Ontology	GO:0016773	1	10	0.073117	0.200866	G6PC	http://amigo.geneontology.org/amigo/term/GO:0016773
aminoacyl-tRNA metabolism involved in translational fidelity	Gene Ontology	GO:0106074	1	10	0.073117	0.200866	AARSD1	http://amigo.geneontology.org/amigo/term/GO:0106074
endoplasmic reticulum	Gene Ontology	GO:0005783	7	524	0.074693	0.200866	FAIM2|CERS5|AGMO|SULF1|AQP5|TMTC3|CNR2	http://amigo.geneontology.org/amigo/term/GO:0005783
ATPase activity	Gene Ontology	GO:0016887	3	140	0.076094	0.200866	FIGNL2|ABCD3|KIF18A	http://amigo.geneontology.org/amigo/term/GO:0016887
cytoplasm	Gene Ontology	GO:0005737	22	2299	0.076231	0.200866	PTGES3L|DIP2B|ZFHX3|MCRS1|AQP5|SRSF10|BDNF|MEOX2|IQGAP3|CNR2|BCDIN3D|AKAP8L|CAPN1|MAPK8|BRCA1|SPATS2|NXF1|PSME3|RAMP2|CAMKMT|LIMS1|HAAO	http://amigo.geneontology.org/amigo/term/GO:0005737
recycling endosome	Gene Ontology	GO:0055037	2	65	0.077786	0.200866	APP|AQP2	http://amigo.geneontology.org/amigo/term/GO:0055037
response to bacterium	Gene Ontology	GO:0009617	2	65	0.077786	0.200866	DGKB|GKN2	http://amigo.geneontology.org/amigo/term/GO:0009617
multicellular organism growth	Gene Ontology	GO:0035264	2	65	0.077786	0.200866	G6PC|SLITRK1	http://amigo.geneontology.org/amigo/term/GO:0035264
lysosome	Gene Ontology	GO:0005764	3	142	0.078591	0.200866	RAMP3|FUCA1|CAPN1	http://amigo.geneontology.org/amigo/term/GO:0005764
diacylglycerol kinase activity	Gene Ontology	GO:0004143	1	11	0.079494	0.200866	DGKB	http://amigo.geneontology.org/amigo/term/GO:0004143
exit from mitosis	Gene Ontology	GO:0010458	1	11	0.079494	0.200866	CHMP2A	http://amigo.geneontology.org/amigo/term/GO:0010458
mitotic spindle midzone	Gene Ontology	GO:1990023	1	11	0.079494	0.200866	KIF18A	http://amigo.geneontology.org/amigo/term/GO:1990023
cellular response to platelet-derived growth factor stimulus	Gene Ontology	GO:0036120	1	11	0.079494	0.200866	IQGAP3	http://amigo.geneontology.org/amigo/term/GO:0036120
histone H4-K16 acetylation	Gene Ontology	GO:0043984	1	11	0.079494	0.200866	MCRS1	http://amigo.geneontology.org/amigo/term/GO:0043984
ventricular cardiac muscle tissue morphogenesis	Gene Ontology	GO:0055010	1	11	0.079494	0.200866	BMP10	http://amigo.geneontology.org/amigo/term/GO:0055010
myoblast fusion	Gene Ontology	GO:0007520	1	11	0.079494	0.200866	ADGRB3	http://amigo.geneontology.org/amigo/term/GO:0007520
peripheral nervous system development	Gene Ontology	GO:0007422	1	11	0.079494	0.200866	BDNF	http://amigo.geneontology.org/amigo/term/GO:0007422
male meiotic nuclear division	Gene Ontology	GO:0007140	1	11	0.079494	0.200866	KIF18A	http://amigo.geneontology.org/amigo/term/GO:0007140
intermediate filament organization	Gene Ontology	GO:0045109	1	11	0.079494	0.200866	KRT6A	http://amigo.geneontology.org/amigo/term/GO:0045109
Ras GTPase binding	Gene Ontology	GO:0017016	1	11	0.079494	0.200866	IQGAP3	http://amigo.geneontology.org/amigo/term/GO:0017016
response to zinc ion	Gene Ontology	GO:0010043	1	11	0.079494	0.200866	HAAO	http://amigo.geneontology.org/amigo/term/GO:0010043
lipid biosynthetic process	Gene Ontology	GO:0008610	1	11	0.079494	0.200866	AGMO	http://amigo.geneontology.org/amigo/term/GO:0008610
parallel fiber to Purkinje cell synapse	Gene Ontology	GO:0098688	1	11	0.079494	0.200866	PLCB4	http://amigo.geneontology.org/amigo/term/GO:0098688
cerebellar Purkinje cell differentiation	Gene Ontology	GO:0021702	1	11	0.079494	0.200866	FAIM2	http://amigo.geneontology.org/amigo/term/GO:0021702
positive regulation of histone H3-K4 methylation	Gene Ontology	GO:0051571	1	11	0.079494	0.200866	BRCA1	http://amigo.geneontology.org/amigo/term/GO:0051571
positive regulation of amyloid-beta formation	Gene Ontology	GO:1902004	1	11	0.079494	0.200866	APP	http://amigo.geneontology.org/amigo/term/GO:1902004
pathway-restricted SMAD protein phosphorylation	Gene Ontology	GO:0060389	1	11	0.079494	0.200866	BMP10	http://amigo.geneontology.org/amigo/term/GO:0060389
RNA polymerase binding	Gene Ontology	GO:0070063	1	11	0.079494	0.200866	BRCA1	http://amigo.geneontology.org/amigo/term/GO:0070063
synaptic vesicle	Gene Ontology	GO:0008021	2	67	0.081817	0.201053	BDNF|APP	http://amigo.geneontology.org/amigo/term/GO:0008021
lipid binding	Gene Ontology	GO:0008289	2	67	0.081817	0.201053	DGKB|LBFABP	http://amigo.geneontology.org/amigo/term/GO:0008289
integral component of plasma membrane	Gene Ontology	GO:0005887	8	646	0.082845	0.201053	PCDH9|AQP5|AQP2|TSPAN12|ASIC1|CHRM2|SLCO1A2|ADGRB3	http://amigo.geneontology.org/amigo/term/GO:0005887
cytokine-mediated signaling pathway	Gene Ontology	GO:0019221	2	68	0.083856	0.201053	MYOM3|F3	http://amigo.geneontology.org/amigo/term/GO:0019221
negative regulation of cell growth	Gene Ontology	GO:0030308	2	68	0.083856	0.201053	BMP10|ACVR1B	http://amigo.geneontology.org/amigo/term/GO:0030308
protein homotrimerization	Gene Ontology	GO:0070207	1	12	0.085828	0.201053	ASIC1	http://amigo.geneontology.org/amigo/term/GO:0070207
cell-cell junction organization	Gene Ontology	GO:0045216	1	12	0.085828	0.201053	LIMS1	http://amigo.geneontology.org/amigo/term/GO:0045216
positive regulation of cartilage development	Gene Ontology	GO:0061036	1	12	0.085828	0.201053	BMP10	http://amigo.geneontology.org/amigo/term/GO:0061036
somite development	Gene Ontology	GO:0061053	1	12	0.085828	0.201053	MEOX2	http://amigo.geneontology.org/amigo/term/GO:0061053
cellular response to interleukin-7	Gene Ontology	GO:0098761	1	12	0.085828	0.201053	STIP1	http://amigo.geneontology.org/amigo/term/GO:0098761
Ino80 complex	Gene Ontology	GO:0031011	1	12	0.085828	0.201053	MCRS1	http://amigo.geneontology.org/amigo/term/GO:0031011
establishment of skin barrier	Gene Ontology	GO:0061436	1	12	0.085828	0.201053	GRHL3	http://amigo.geneontology.org/amigo/term/GO:0061436
negative regulation of endothelial cell migration	Gene Ontology	GO:0010596	1	12	0.085828	0.201053	BMP10	http://amigo.geneontology.org/amigo/term/GO:0010596
P-body assembly	Gene Ontology	GO:0033962	1	12	0.085828	0.201053	LSM14A	http://amigo.geneontology.org/amigo/term/GO:0033962
neuron projection extension	Gene Ontology	GO:1990138	1	12	0.085828	0.201053	IQGAP3	http://amigo.geneontology.org/amigo/term/GO:1990138
mRNA splice site selection	Gene Ontology	GO:0006376	1	12	0.085828	0.201053	SRSF10	http://amigo.geneontology.org/amigo/term/GO:0006376
phagocytic cup	Gene Ontology	GO:0001891	1	12	0.085828	0.201053	ARHGAP25	http://amigo.geneontology.org/amigo/term/GO:0001891
midbody abscission	Gene Ontology	GO:0061952	1	12	0.085828	0.201053	CHMP2A	http://amigo.geneontology.org/amigo/term/GO:0061952
endosome transport via multivesicular body sorting pathway	Gene Ontology	GO:0032509	1	12	0.085828	0.201053	CHMP2A	http://amigo.geneontology.org/amigo/term/GO:0032509
diacylglycerol metabolic process	Gene Ontology	GO:0046339	1	12	0.085828	0.201053	DGKB	http://amigo.geneontology.org/amigo/term/GO:0046339
ESC/E(Z) complex	Gene Ontology	GO:0035098	1	12	0.085828	0.201053	EZH1	http://amigo.geneontology.org/amigo/term/GO:0035098
muscle cell cellular homeostasis	Gene Ontology	GO:0046716	1	12	0.085828	0.201053	LARGE1	http://amigo.geneontology.org/amigo/term/GO:0046716
resolution of meiotic recombination intermediates	Gene Ontology	GO:0000712	1	12	0.085828	0.201053	MSH4	http://amigo.geneontology.org/amigo/term/GO:0000712
dendritic spine	Gene Ontology	GO:0043197	2	69	0.08591	0.201053	MPP2|APP	http://amigo.geneontology.org/amigo/term/GO:0043197
activation of GTPase activity	Gene Ontology	GO:0090630	2	70	0.08798	0.201053	ARHGAP25|RUNDC1	http://amigo.geneontology.org/amigo/term/GO:0090630
intracellular signal transduction	Gene Ontology	GO:0035556	4	240	0.088264	0.201053	DGKB|STK32B|MAPK8|RACGAP1	http://amigo.geneontology.org/amigo/term/GO:0035556
positive regulation of NF-kappaB transcription factor activity	Gene Ontology	GO:0051092	2	71	0.090065	0.201053	IL18|APP	http://amigo.geneontology.org/amigo/term/GO:0051092
chromatin	Gene Ontology	GO:0000785	2	71	0.090065	0.201053	AKAP8L|CHMP2A	http://amigo.geneontology.org/amigo/term/GO:0000785
negative regulation of NIK/NF-kappaB signaling	Gene Ontology	GO:1901223	1	13	0.092118	0.201053	HDAC7	http://amigo.geneontology.org/amigo/term/GO:1901223
14-3-3 protein binding	Gene Ontology	GO:0071889	1	13	0.092118	0.201053	HDAC7	http://amigo.geneontology.org/amigo/term/GO:0071889
lipid phosphorylation	Gene Ontology	GO:0046834	1	13	0.092118	0.201053	DGKB	http://amigo.geneontology.org/amigo/term/GO:0046834
establishment of planar polarity	Gene Ontology	GO:0001736	1	13	0.092118	0.201053	GRHL3	http://amigo.geneontology.org/amigo/term/GO:0001736
positive regulation of peptidyl-threonine phosphorylation	Gene Ontology	GO:0010800	1	13	0.092118	0.201053	APP	http://amigo.geneontology.org/amigo/term/GO:0010800
membrane depolarization during action potential	Gene Ontology	GO:0086010	1	13	0.092118	0.201053	SCN8A	http://amigo.geneontology.org/amigo/term/GO:0086010
negative regulation of mRNA splicing, via spliceosome	Gene Ontology	GO:0048025	1	13	0.092118	0.201053	SRSF10	http://amigo.geneontology.org/amigo/term/GO:0048025
heterotypic cell-cell adhesion	Gene Ontology	GO:0034113	1	13	0.092118	0.201053	ITGA7	http://amigo.geneontology.org/amigo/term/GO:0034113
vascular endothelial growth factor receptor signaling pathway	Gene Ontology	GO:0048010	1	13	0.092118	0.201053	SULF1	http://amigo.geneontology.org/amigo/term/GO:0048010
chondrocyte development	Gene Ontology	GO:0002063	1	13	0.092118	0.201053	SULF1	http://amigo.geneontology.org/amigo/term/GO:0002063
mitochondria-associated endoplasmic reticulum membrane	Gene Ontology	GO:0044233	1	13	0.092118	0.201053	ATG5	http://amigo.geneontology.org/amigo/term/GO:0044233
stress granule assembly	Gene Ontology	GO:0034063	1	13	0.092118	0.201053	LSM14A	http://amigo.geneontology.org/amigo/term/GO:0034063
S100 protein binding	Gene Ontology	GO:0044548	1	13	0.092118	0.201053	IQGAP3	http://amigo.geneontology.org/amigo/term/GO:0044548
cellular response to cadmium ion	Gene Ontology	GO:0071276	1	13	0.092118	0.201053	MAPK8	http://amigo.geneontology.org/amigo/term/GO:0071276
histone H4-K8 acetylation	Gene Ontology	GO:0043982	1	13	0.092118	0.201053	MCRS1	http://amigo.geneontology.org/amigo/term/GO:0043982
nBAF complex	Gene Ontology	GO:0071565	1	13	0.092118	0.201053	SMARCD1	http://amigo.geneontology.org/amigo/term/GO:0071565
calcium-dependent cysteine-type endopeptidase activity	Gene Ontology	GO:0004198	1	13	0.092118	0.201053	CAPN1	http://amigo.geneontology.org/amigo/term/GO:0004198
pattern specification process	Gene Ontology	GO:0007389	1	13	0.092118	0.201053	GRHL3	http://amigo.geneontology.org/amigo/term/GO:0007389
histone H3 deacetylation	Gene Ontology	GO:0070932	1	13	0.092118	0.201053	HDAC7	http://amigo.geneontology.org/amigo/term/GO:0070932
regulation of bone mineralization	Gene Ontology	GO:0030500	1	13	0.092118	0.201053	NBR1	http://amigo.geneontology.org/amigo/term/GO:0030500
anchored component of plasma membrane	Gene Ontology	GO:0046658	1	13	0.092118	0.201053	GPC5	http://amigo.geneontology.org/amigo/term/GO:0046658
histone H4-K5 acetylation	Gene Ontology	GO:0043981	1	13	0.092118	0.201053	MCRS1	http://amigo.geneontology.org/amigo/term/GO:0043981
glucose homeostasis	Gene Ontology	GO:0042593	2	73	0.094277	0.203594	CSMD1|G6PC	http://amigo.geneontology.org/amigo/term/GO:0042593
G protein-coupled receptor signaling pathway	Gene Ontology	GO:0007186	4	249	0.097549	0.203594	OR14J1L67|GPR78|RAMP3|RAMP2	http://amigo.geneontology.org/amigo/term/GO:0007186
Wnt-activated receptor activity	Gene Ontology	GO:0042813	1	14	0.098366	0.203594	TSPAN12	http://amigo.geneontology.org/amigo/term/GO:0042813
microtubule plus-end binding	Gene Ontology	GO:0051010	1	14	0.098366	0.203594	KIF18A	http://amigo.geneontology.org/amigo/term/GO:0051010
camera-type eye morphogenesis	Gene Ontology	GO:0048593	1	14	0.098366	0.203594	AQP5	http://amigo.geneontology.org/amigo/term/GO:0048593
Ada2/Gcn5/Ada3 transcription activator complex	Gene Ontology	GO:0005671	1	14	0.098366	0.203594	SGF29	http://amigo.geneontology.org/amigo/term/GO:0005671
cochlea morphogenesis	Gene Ontology	GO:0090103	1	14	0.098366	0.203594	GRHL3	http://amigo.geneontology.org/amigo/term/GO:0090103
negative regulation of fibroblast growth factor receptor signaling pathway	Gene Ontology	GO:0040037	1	14	0.098366	0.203594	SULF1	http://amigo.geneontology.org/amigo/term/GO:0040037
integrin complex	Gene Ontology	GO:0008305	1	14	0.098366	0.203594	ITGA7	http://amigo.geneontology.org/amigo/term/GO:0008305
regulation of angiogenesis	Gene Ontology	GO:0045765	1	14	0.098366	0.203594	TSPAN12	http://amigo.geneontology.org/amigo/term/GO:0045765
chaperone-mediated protein complex assembly	Gene Ontology	GO:0051131	1	14	0.098366	0.203594	PTGES3L	http://amigo.geneontology.org/amigo/term/GO:0051131
mitotic chromosome condensation	Gene Ontology	GO:0007076	1	14	0.098366	0.203594	AKAP8L	http://amigo.geneontology.org/amigo/term/GO:0007076
mannosyltransferase activity	Gene Ontology	GO:0000030	1	14	0.098366	0.203594	TMTC3	http://amigo.geneontology.org/amigo/term/GO:0000030
regulation of embryonic development	Gene Ontology	GO:0045995	1	14	0.098366	0.203594	RACGAP1	http://amigo.geneontology.org/amigo/term/GO:0045995
negative regulation of insulin receptor signaling pathway	Gene Ontology	GO:0046627	1	14	0.098366	0.203594	GRB10	http://amigo.geneontology.org/amigo/term/GO:0046627
glutamate receptor activity	Gene Ontology	GO:0008066	1	14	0.098366	0.203594	GRIK2	http://amigo.geneontology.org/amigo/term/GO:0008066
G protein-coupled serotonin receptor signaling pathway	Gene Ontology	GO:0098664	1	14	0.098366	0.203594	CHRM2	http://amigo.geneontology.org/amigo/term/GO:0098664
regulation of double-strand break repair via homologous recombination	Gene Ontology	GO:0010569	1	14	0.098366	0.203594	FIGNL2	http://amigo.geneontology.org/amigo/term/GO:0010569
regulation of cytokine production	Gene Ontology	GO:0001817	1	14	0.098366	0.203594	IQGAP3	http://amigo.geneontology.org/amigo/term/GO:0001817
regulation of reactive oxygen species metabolic process	Gene Ontology	GO:2000377	1	14	0.098366	0.203594	BCO2	http://amigo.geneontology.org/amigo/term/GO:2000377
postsynaptic membrane	Gene Ontology	GO:0045211	2	76	0.1007	0.206822	GRIK2|CHRM2	http://amigo.geneontology.org/amigo/term/GO:0045211
cell junction	Gene Ontology	GO:0030054	2	76	0.1007	0.206822	TSPAN12|SCN8A	http://amigo.geneontology.org/amigo/term/GO:0030054
cell surface receptor signaling pathway	Gene Ontology	GO:0007166	2	76	0.1007	0.206822	TSPAN12|ADGRB3	http://amigo.geneontology.org/amigo/term/GO:0007166
cellular response to vascular endothelial growth factor stimulus	Gene Ontology	GO:0035924	1	15	0.10457	0.20836	RAMP2	http://amigo.geneontology.org/amigo/term/GO:0035924
voltage-gated sodium channel activity	Gene Ontology	GO:0005248	1	15	0.10457	0.20836	SCN8A	http://amigo.geneontology.org/amigo/term/GO:0005248
SWI/SNF complex	Gene Ontology	GO:0016514	1	15	0.10457	0.20836	SMARCD1	http://amigo.geneontology.org/amigo/term/GO:0016514
nuclear chromosome	Gene Ontology	GO:0000228	1	15	0.10457	0.20836	MSH4	http://amigo.geneontology.org/amigo/term/GO:0000228
neuroblast proliferation	Gene Ontology	GO:0007405	1	15	0.10457	0.20836	RACGAP1	http://amigo.geneontology.org/amigo/term/GO:0007405
positive regulation of G2/M transition of mitotic cell cycle	Gene Ontology	GO:0010971	1	15	0.10457	0.20836	APP	http://amigo.geneontology.org/amigo/term/GO:0010971
chloride transmembrane transporter activity	Gene Ontology	GO:0015108	1	15	0.10457	0.20836	SLC4A8	http://amigo.geneontology.org/amigo/term/GO:0015108
voltage-gated sodium channel complex	Gene Ontology	GO:0001518	1	15	0.10457	0.20836	SCN8A	http://amigo.geneontology.org/amigo/term/GO:0001518
positive regulation of cell migration involved in sprouting angiogenesis	Gene Ontology	GO:0090050	1	15	0.10457	0.20836	HDAC7	http://amigo.geneontology.org/amigo/term/GO:0090050
NAD+ kinase activity	Gene Ontology	GO:0003951	1	15	0.10457	0.20836	DGKB	http://amigo.geneontology.org/amigo/term/GO:0003951
regulation of dendrite morphogenesis	Gene Ontology	GO:0048814	1	15	0.10457	0.20836	ADGRB3	http://amigo.geneontology.org/amigo/term/GO:0048814
protein kinase C-activating G protein-coupled receptor signaling pathway	Gene Ontology	GO:0007205	1	15	0.10457	0.20836	DGKB	http://amigo.geneontology.org/amigo/term/GO:0007205
axon	Gene Ontology	GO:0030424	3	163	0.106863	0.211183	BDNF|SCN8A|APP	http://amigo.geneontology.org/amigo/term/GO:0030424
histone deacetylase binding	Gene Ontology	GO:0042826	2	79	0.107241	0.211183	AKAP8L|MAPK8	http://amigo.geneontology.org/amigo/term/GO:0042826
structural molecule activity	Gene Ontology	GO:0005198	2	80	0.109446	0.211183	HMGCL|VPS25	http://amigo.geneontology.org/amigo/term/GO:0005198
transcription regulator complex	Gene Ontology	GO:0005667	3	165	0.10974	0.211183	RCOR3|ATF1|ZFHX3	http://amigo.geneontology.org/amigo/term/GO:0005667
cellular response to amyloid-beta	Gene Ontology	GO:1904646	1	16	0.110732	0.211183	APP	http://amigo.geneontology.org/amigo/term/GO:1904646
ERK1 and ERK2 cascade	Gene Ontology	GO:0070371	1	16	0.110732	0.211183	GRB10	http://amigo.geneontology.org/amigo/term/GO:0070371
MAP kinase activity	Gene Ontology	GO:0004707	1	16	0.110732	0.211183	MAPK8	http://amigo.geneontology.org/amigo/term/GO:0004707
innervation	Gene Ontology	GO:0060384	1	16	0.110732	0.211183	SULF1	http://amigo.geneontology.org/amigo/term/GO:0060384
activation of protein kinase B activity	Gene Ontology	GO:0032148	1	16	0.110732	0.211183	IL18	http://amigo.geneontology.org/amigo/term/GO:0032148
voltage-gated ion channel activity	Gene Ontology	GO:0005244	1	16	0.110732	0.211183	SCN8A	http://amigo.geneontology.org/amigo/term/GO:0005244
poly(A) binding	Gene Ontology	GO:0008143	1	16	0.110732	0.211183	LARP4	http://amigo.geneontology.org/amigo/term/GO:0008143
gene expression	Gene Ontology	GO:0010467	1	16	0.110732	0.211183	GRB10	http://amigo.geneontology.org/amigo/term/GO:0010467
ferrous iron binding	Gene Ontology	GO:0008198	1	16	0.110732	0.211183	HAAO	http://amigo.geneontology.org/amigo/term/GO:0008198
9+0 non-motile cilium	Gene Ontology	GO:0097731	1	16	0.110732	0.211183	NPY2R	http://amigo.geneontology.org/amigo/term/GO:0097731
insulin receptor binding	Gene Ontology	GO:0005158	1	16	0.110732	0.211183	GRB10	http://amigo.geneontology.org/amigo/term/GO:0005158
adult behavior	Gene Ontology	GO:0030534	1	16	0.110732	0.211183	SLITRK1	http://amigo.geneontology.org/amigo/term/GO:0030534
female gonad development	Gene Ontology	GO:0008585	1	16	0.110732	0.211183	LHX8	http://amigo.geneontology.org/amigo/term/GO:0008585
regulation of mitotic spindle assembly	Gene Ontology	GO:1901673	1	16	0.110732	0.211183	CHMP2A	http://amigo.geneontology.org/amigo/term/GO:1901673
transmembrane transporter activity	Gene Ontology	GO:0022857	2	81	0.111663	0.212451	SLC44A3|SLC44A5	http://amigo.geneontology.org/amigo/term/GO:0022857
collagen-containing extracellular matrix	Gene Ontology	GO:0062023	2	82	0.113892	0.214676	F3|GPC5	http://amigo.geneontology.org/amigo/term/GO:0062023
nuclear-transcribed mRNA catabolic process, nonsense-mediated decay	Gene Ontology	GO:0000184	1	17	0.116853	0.214676	PNRC2	http://amigo.geneontology.org/amigo/term/GO:0000184
positive regulation of chondrocyte differentiation	Gene Ontology	GO:0032332	1	17	0.116853	0.214676	SOX5	http://amigo.geneontology.org/amigo/term/GO:0032332
glycosaminoglycan binding	Gene Ontology	GO:0005539	1	17	0.116853	0.214676	SULF1	http://amigo.geneontology.org/amigo/term/GO:0005539
positive regulation of smooth muscle cell proliferation	Gene Ontology	GO:0048661	1	17	0.116853	0.214676	IL18	http://amigo.geneontology.org/amigo/term/GO:0048661
early endosome to late endosome transport	Gene Ontology	GO:0045022	1	17	0.116853	0.214676	BECN1	http://amigo.geneontology.org/amigo/term/GO:0045022
regulation of postsynapse organization	Gene Ontology	GO:0099175	1	17	0.116853	0.214676	DGKB	http://amigo.geneontology.org/amigo/term/GO:0099175
regulation of metabolic process	Gene Ontology	GO:0019222	1	17	0.116853	0.214676	CNR2	http://amigo.geneontology.org/amigo/term/GO:0019222
response to ischemia	Gene Ontology	GO:0002931	1	17	0.116853	0.214676	FAIM2	http://amigo.geneontology.org/amigo/term/GO:0002931
epidermis development	Gene Ontology	GO:0008544	1	17	0.116853	0.214676	GRHL3	http://amigo.geneontology.org/amigo/term/GO:0008544
dendrite membrane	Gene Ontology	GO:0032590	1	17	0.116853	0.214676	MPP2	http://amigo.geneontology.org/amigo/term/GO:0032590
triglyceride metabolic process	Gene Ontology	GO:0006641	1	17	0.116853	0.214676	G6PC	http://amigo.geneontology.org/amigo/term/GO:0006641
homologous chromosome pairing at meiosis	Gene Ontology	GO:0007129	1	17	0.116853	0.214676	MSH4	http://amigo.geneontology.org/amigo/term/GO:0007129
defense response	Gene Ontology	GO:0006952	1	17	0.116853	0.214676	PIT54	http://amigo.geneontology.org/amigo/term/GO:0006952
positive regulation of cell cycle arrest	Gene Ontology	GO:0071158	1	17	0.116853	0.214676	BRCA1	http://amigo.geneontology.org/amigo/term/GO:0071158
positive regulation of DNA repair	Gene Ontology	GO:0045739	1	18	0.122931	0.220285	BRCA1	http://amigo.geneontology.org/amigo/term/GO:0045739
zymogen activation	Gene Ontology	GO:0031638	1	18	0.122931	0.220285	DMBT1	http://amigo.geneontology.org/amigo/term/GO:0031638
endodermal cell differentiation	Gene Ontology	GO:0035987	1	18	0.122931	0.220285	ITGA7	http://amigo.geneontology.org/amigo/term/GO:0035987
lipid homeostasis	Gene Ontology	GO:0055088	1	18	0.122931	0.220285	ACOX3	http://amigo.geneontology.org/amigo/term/GO:0055088
extrinsic apoptotic signaling pathway	Gene Ontology	GO:0097191	1	18	0.122931	0.220285	ACVR1B	http://amigo.geneontology.org/amigo/term/GO:0097191
poly(U) RNA binding	Gene Ontology	GO:0008266	1	18	0.122931	0.220285	MCRS1	http://amigo.geneontology.org/amigo/term/GO:0008266
presynaptic active zone	Gene Ontology	GO:0048786	1	18	0.122931	0.220285	APP	http://amigo.geneontology.org/amigo/term/GO:0048786
synaptic membrane adhesion	Gene Ontology	GO:0099560	1	18	0.122931	0.220285	SLITRK1	http://amigo.geneontology.org/amigo/term/GO:0099560
regulation of mitochondrial membrane potential	Gene Ontology	GO:0051881	1	18	0.122931	0.220285	BCO2	http://amigo.geneontology.org/amigo/term/GO:0051881
cellular response to reactive oxygen species	Gene Ontology	GO:0034614	1	18	0.122931	0.220285	MAPK8	http://amigo.geneontology.org/amigo/term/GO:0034614
blood vessel remodeling	Gene Ontology	GO:0001974	1	18	0.122931	0.220285	ATG5	http://amigo.geneontology.org/amigo/term/GO:0001974
cytokine activity	Gene Ontology	GO:0005125	2	88	0.127497	0.225359	IL18|BMP10	http://amigo.geneontology.org/amigo/term/GO:0005125
positive regulation of erythrocyte differentiation	Gene Ontology	GO:0045648	1	19	0.128967	0.225359	ACVR1B	http://amigo.geneontology.org/amigo/term/GO:0045648
MLL1 complex	Gene Ontology	GO:0071339	1	19	0.128967	0.225359	MCRS1	http://amigo.geneontology.org/amigo/term/GO:0071339
ligand-gated ion channel activity	Gene Ontology	GO:0015276	1	19	0.128967	0.225359	GRIK2	http://amigo.geneontology.org/amigo/term/GO:0015276
phosphatidylinositol phospholipase C activity	Gene Ontology	GO:0004435	1	19	0.128967	0.225359	PLCB4	http://amigo.geneontology.org/amigo/term/GO:0004435
positive regulation of cardiac muscle cell proliferation	Gene Ontology	GO:0060045	1	19	0.128967	0.225359	BMP10	http://amigo.geneontology.org/amigo/term/GO:0060045
regulation of G protein-coupled receptor signaling pathway	Gene Ontology	GO:0008277	1	19	0.128967	0.225359	RAMP2	http://amigo.geneontology.org/amigo/term/GO:0008277
cellular response to estradiol stimulus	Gene Ontology	GO:0071392	1	19	0.128967	0.225359	RAMP3	http://amigo.geneontology.org/amigo/term/GO:0071392
gamma-tubulin binding	Gene Ontology	GO:0043015	1	19	0.128967	0.225359	RACGAP1	http://amigo.geneontology.org/amigo/term/GO:0043015
hippocampal mossy fiber to CA3 synapse	Gene Ontology	GO:0098686	1	19	0.128967	0.225359	GRIK2	http://amigo.geneontology.org/amigo/term/GO:0098686
actin monomer binding	Gene Ontology	GO:0003785	1	19	0.128967	0.225359	LIMA1	http://amigo.geneontology.org/amigo/term/GO:0003785
nuclear body	Gene Ontology	GO:0016604	3	178	0.129138	0.225359	BRCA1|NBR1|ZFHX3	http://amigo.geneontology.org/amigo/term/GO:0016604
brain development	Gene Ontology	GO:0007420	2	89	0.129801	0.226023	ROBO2|ZFHX3	http://amigo.geneontology.org/amigo/term/GO:0007420
protein localization to plasma membrane	Gene Ontology	GO:0072659	2	90	0.132114	0.22759	RAMP3|RAMP2	http://amigo.geneontology.org/amigo/term/GO:0072659
midbody	Gene Ontology	GO:0030496	2	91	0.134437	0.22759	RACGAP1|IQGAP3	http://amigo.geneontology.org/amigo/term/GO:0030496
positive regulation of cytokinesis	Gene Ontology	GO:0032467	1	20	0.134963	0.22759	RACGAP1	http://amigo.geneontology.org/amigo/term/GO:0032467
response to estrogen	Gene Ontology	GO:0043627	1	20	0.134963	0.22759	BRCA1	http://amigo.geneontology.org/amigo/term/GO:0043627
protein serine/threonine kinase activator activity	Gene Ontology	GO:0043539	1	20	0.134963	0.22759	IQGAP3	http://amigo.geneontology.org/amigo/term/GO:0043539
retina layer formation	Gene Ontology	GO:0010842	1	20	0.134963	0.22759	TSPAN12	http://amigo.geneontology.org/amigo/term/GO:0010842
lipopolysaccharide-mediated signaling pathway	Gene Ontology	GO:0031663	1	20	0.134963	0.22759	IL18	http://amigo.geneontology.org/amigo/term/GO:0031663
mitogen-activated protein kinase binding	Gene Ontology	GO:0051019	1	20	0.134963	0.22759	NBR1	http://amigo.geneontology.org/amigo/term/GO:0051019
growth factor binding	Gene Ontology	GO:0019838	1	20	0.134963	0.22759	ACVR1B	http://amigo.geneontology.org/amigo/term/GO:0019838
macroautophagy	Gene Ontology	GO:0016236	1	20	0.134963	0.22759	NBR1	http://amigo.geneontology.org/amigo/term/GO:0016236
mismatch repair	Gene Ontology	GO:0006298	1	20	0.134963	0.22759	MSH4	http://amigo.geneontology.org/amigo/term/GO:0006298
embryonic skeletal system development	Gene Ontology	GO:0048706	1	20	0.134963	0.22759	SULF1	http://amigo.geneontology.org/amigo/term/GO:0048706
metallocarboxypeptidase activity	Gene Ontology	GO:0004181	1	20	0.134963	0.22759	CPA6	http://amigo.geneontology.org/amigo/term/GO:0004181
negative regulation of endothelial cell proliferation	Gene Ontology	GO:0001937	1	20	0.134963	0.22759	SULF1	http://amigo.geneontology.org/amigo/term/GO:0001937
negative regulation of endothelial cell apoptotic process	Gene Ontology	GO:2000352	1	20	0.134963	0.22759	RAMP2	http://amigo.geneontology.org/amigo/term/GO:2000352
negative regulation of gene expression	Gene Ontology	GO:0010629	2	92	0.13677	0.230152	APP|ACVR1B	http://amigo.geneontology.org/amigo/term/GO:0010629
growth factor activity	Gene Ontology	GO:0008083	2	93	0.139111	0.231775	BDNF|BMP10	http://amigo.geneontology.org/amigo/term/GO:0008083
cellular response to organic cyclic compound	Gene Ontology	GO:0071407	1	21	0.140917	0.231775	IL18	http://amigo.geneontology.org/amigo/term/GO:0071407
positive regulation of Wnt signaling pathway	Gene Ontology	GO:0030177	1	21	0.140917	0.231775	SULF1	http://amigo.geneontology.org/amigo/term/GO:0030177
developmental process	Gene Ontology	GO:0032502	1	21	0.140917	0.231775	TWIST3	http://amigo.geneontology.org/amigo/term/GO:0032502
platelet-derived growth factor receptor signaling pathway	Gene Ontology	GO:0048008	1	21	0.140917	0.231775	IQGAP3	http://amigo.geneontology.org/amigo/term/GO:0048008
synaptic transmission, glutamatergic	Gene Ontology	GO:0035249	1	21	0.140917	0.231775	GRIK2	http://amigo.geneontology.org/amigo/term/GO:0035249
regulation of multicellular organism growth	Gene Ontology	GO:0040014	1	21	0.140917	0.231775	APP	http://amigo.geneontology.org/amigo/term/GO:0040014
behavioral fear response	Gene Ontology	GO:0001662	1	21	0.140917	0.231775	GRIK2	http://amigo.geneontology.org/amigo/term/GO:0001662
negative regulation of Notch signaling pathway	Gene Ontology	GO:0045746	1	21	0.140917	0.231775	DLK1	http://amigo.geneontology.org/amigo/term/GO:0045746
methyltransferase activity	Gene Ontology	GO:0008168	1	21	0.140917	0.231775	METTL7A	http://amigo.geneontology.org/amigo/term/GO:0008168
fatty acid biosynthetic process	Gene Ontology	GO:0006633	1	21	0.140917	0.231775	ABCD3	http://amigo.geneontology.org/amigo/term/GO:0006633
transcription regulatory region sequence-specific DNA binding	Gene Ontology	GO:0000976	2	96	0.146186	0.235694	ZFHX3|SOX5	http://amigo.geneontology.org/amigo/term/GO:0000976
mRNA cis splicing, via spliceosome	Gene Ontology	GO:0045292	1	22	0.146831	0.235694	SRSF10	http://amigo.geneontology.org/amigo/term/GO:0045292
extracellular matrix binding	Gene Ontology	GO:0050840	1	22	0.146831	0.235694	PIT54	http://amigo.geneontology.org/amigo/term/GO:0050840
G protein-coupled serotonin receptor activity	Gene Ontology	GO:0004993	1	22	0.146831	0.235694	CHRM2	http://amigo.geneontology.org/amigo/term/GO:0004993
cellular response to epidermal growth factor stimulus	Gene Ontology	GO:0071364	1	22	0.146831	0.235694	IQGAP3	http://amigo.geneontology.org/amigo/term/GO:0071364
phosphatidylcholine binding	Gene Ontology	GO:0031210	1	22	0.146831	0.235694	CHMP2A	http://amigo.geneontology.org/amigo/term/GO:0031210
response to UV	Gene Ontology	GO:0009411	1	22	0.146831	0.235694	MAPK8	http://amigo.geneontology.org/amigo/term/GO:0009411
peroxisomal membrane	Gene Ontology	GO:0005778	1	22	0.146831	0.235694	ABCD3	http://amigo.geneontology.org/amigo/term/GO:0005778
protein kinase A regulatory subunit binding	Gene Ontology	GO:0034237	1	22	0.146831	0.235694	AKAP8L	http://amigo.geneontology.org/amigo/term/GO:0034237
mRNA polyadenylation	Gene Ontology	GO:0006378	1	22	0.146831	0.235694	APP	http://amigo.geneontology.org/amigo/term/GO:0006378
basal plasma membrane	Gene Ontology	GO:0009925	1	22	0.146831	0.235694	AQP5	http://amigo.geneontology.org/amigo/term/GO:0009925
brush border membrane	Gene Ontology	GO:0031526	1	22	0.146831	0.235694	LIMA1	http://amigo.geneontology.org/amigo/term/GO:0031526
Golgi membrane	Gene Ontology	GO:0000139	3	190	0.148035	0.237152	LARGE1|GALNT6|ARFGAP2	http://amigo.geneontology.org/amigo/term/GO:0000139
DNA binding	Gene Ontology	GO:0003677	5	403	0.150987	0.238898	BRCA1|AKAP8L|HOXC13|CERS5|LCORL	http://amigo.geneontology.org/amigo/term/GO:0003677
response to heat	Gene Ontology	GO:0009408	1	23	0.152704	0.238898	BDNF	http://amigo.geneontology.org/amigo/term/GO:0009408
beta-tubulin binding	Gene Ontology	GO:0048487	1	23	0.152704	0.238898	RACGAP1	http://amigo.geneontology.org/amigo/term/GO:0048487
positive regulation of interferon-gamma production	Gene Ontology	GO:0032729	1	23	0.152704	0.238898	IL18	http://amigo.geneontology.org/amigo/term/GO:0032729
activating transcription factor binding	Gene Ontology	GO:0033613	1	23	0.152704	0.238898	HDAC7	http://amigo.geneontology.org/amigo/term/GO:0033613
ureteric bud development	Gene Ontology	GO:0001657	1	23	0.152704	0.238898	ROBO2	http://amigo.geneontology.org/amigo/term/GO:0001657
alpha-tubulin binding	Gene Ontology	GO:0043014	1	23	0.152704	0.238898	RACGAP1	http://amigo.geneontology.org/amigo/term/GO:0043014
ovarian follicle development	Gene Ontology	GO:0001541	1	23	0.152704	0.238898	MSH4	http://amigo.geneontology.org/amigo/term/GO:0001541
cellular response to amino acid starvation	Gene Ontology	GO:0034198	1	23	0.152704	0.238898	MAPK8	http://amigo.geneontology.org/amigo/term/GO:0034198
adenylate cyclase-inhibiting G protein-coupled receptor signaling pathway	Gene Ontology	GO:0007193	1	23	0.152704	0.238898	NPY2R	http://amigo.geneontology.org/amigo/term/GO:0007193
G protein-coupled receptor signaling pathway, coupled to cyclic nucleotide second messenger	Gene Ontology	GO:0007187	1	23	0.152704	0.238898	CHRM2	http://amigo.geneontology.org/amigo/term/GO:0007187
autophagy of mitochondrion	Gene Ontology	GO:0000422	1	23	0.152704	0.238898	ATG5	http://amigo.geneontology.org/amigo/term/GO:0000422
homophilic cell adhesion via plasma membrane adhesion molecules	Gene Ontology	GO:0007156	2	100	0.155732	0.242343	PCDH9|ROBO2	http://amigo.geneontology.org/amigo/term/GO:0007156
RNA polymerase II cis-regulatory region sequence-specific DNA binding	Gene Ontology	GO:0000978	5	409	0.157501	0.242343	ETV1|APP|MEOX2|ZFHX3|GRHL3	http://amigo.geneontology.org/amigo/term/GO:0000978
cell-cell junction assembly	Gene Ontology	GO:0007043	1	24	0.158537	0.242343	HDAC7	http://amigo.geneontology.org/amigo/term/GO:0007043
multivesicular body	Gene Ontology	GO:0005771	1	24	0.158537	0.242343	CHMP2A	http://amigo.geneontology.org/amigo/term/GO:0005771
dendrite development	Gene Ontology	GO:0016358	1	24	0.158537	0.242343	APP	http://amigo.geneontology.org/amigo/term/GO:0016358
mitotic sister chromatid segregation	Gene Ontology	GO:0000070	1	24	0.158537	0.242343	KIF18A	http://amigo.geneontology.org/amigo/term/GO:0000070
regulation of intracellular pH	Gene Ontology	GO:0051453	1	24	0.158537	0.242343	SLC4A8	http://amigo.geneontology.org/amigo/term/GO:0051453
learning or memory	Gene Ontology	GO:0007611	1	24	0.158537	0.242343	LHX8	http://amigo.geneontology.org/amigo/term/GO:0007611
COPII-coated ER to Golgi transport vesicle	Gene Ontology	GO:0030134	1	24	0.158537	0.242343	APP	http://amigo.geneontology.org/amigo/term/GO:0030134
histone deacetylation	Gene Ontology	GO:0016575	1	24	0.158537	0.242343	RCOR3	http://amigo.geneontology.org/amigo/term/GO:0016575
positive regulation of substrate adhesion-dependent cell spreading	Gene Ontology	GO:1900026	1	24	0.158537	0.242343	LIMS1	http://amigo.geneontology.org/amigo/term/GO:1900026
transferase activity, transferring glycosyl groups	Gene Ontology	GO:0016757	1	24	0.158537	0.242343	LARGE1	http://amigo.geneontology.org/amigo/term/GO:0016757
RNA polymerase II transcription regulatory region sequence-specific DNA binding	Gene Ontology	GO:0000977	3	197	0.15945	0.243276	LHX8|TWIST3|ATF1	http://amigo.geneontology.org/amigo/term/GO:0000977
histone acetylation	Gene Ontology	GO:0016573	1	25	0.16433	0.246957	SGF29	http://amigo.geneontology.org/amigo/term/GO:0016573
bicarbonate transport	Gene Ontology	GO:0015701	1	25	0.16433	0.246957	SLC4A8	http://amigo.geneontology.org/amigo/term/GO:0015701
gluconeogenesis	Gene Ontology	GO:0006094	1	25	0.16433	0.246957	G6PC	http://amigo.geneontology.org/amigo/term/GO:0006094
regulation of microtubule cytoskeleton organization	Gene Ontology	GO:0070507	1	25	0.16433	0.246957	KIF18A	http://amigo.geneontology.org/amigo/term/GO:0070507
synapse assembly	Gene Ontology	GO:0007416	1	25	0.16433	0.246957	SLITRK1	http://amigo.geneontology.org/amigo/term/GO:0007416
histone H3 acetylation	Gene Ontology	GO:0043966	1	25	0.16433	0.246957	SGF29	http://amigo.geneontology.org/amigo/term/GO:0043966
forebrain development	Gene Ontology	GO:0030900	1	25	0.16433	0.246957	APP	http://amigo.geneontology.org/amigo/term/GO:0030900
sprouting angiogenesis	Gene Ontology	GO:0002040	1	25	0.16433	0.246957	RAMP2	http://amigo.geneontology.org/amigo/term/GO:0002040
negative regulation of Wnt signaling pathway	Gene Ontology	GO:0030178	1	26	0.170083	0.250896	GRB10	http://amigo.geneontology.org/amigo/term/GO:0030178
negative regulation of cell death	Gene Ontology	GO:0060548	1	26	0.170083	0.250896	CHMP2A	http://amigo.geneontology.org/amigo/term/GO:0060548
positive regulation of BMP signaling pathway	Gene Ontology	GO:0030513	1	26	0.170083	0.250896	SULF1	http://amigo.geneontology.org/amigo/term/GO:0030513
actin filament bundle assembly	Gene Ontology	GO:0051017	1	26	0.170083	0.250896	LIMA1	http://amigo.geneontology.org/amigo/term/GO:0051017
blood vessel development	Gene Ontology	GO:0001568	1	26	0.170083	0.250896	ANTXR1	http://amigo.geneontology.org/amigo/term/GO:0001568
fatty acid beta-oxidation	Gene Ontology	GO:0006635	1	26	0.170083	0.250896	ABCD3	http://amigo.geneontology.org/amigo/term/GO:0006635
cellular response to mechanical stimulus	Gene Ontology	GO:0071260	1	26	0.170083	0.250896	MAPK8	http://amigo.geneontology.org/amigo/term/GO:0071260
DNA-dependent ATPase activity	Gene Ontology	GO:0008094	1	26	0.170083	0.250896	MSH4	http://amigo.geneontology.org/amigo/term/GO:0008094
ceramide biosynthetic process	Gene Ontology	GO:0046513	1	26	0.170083	0.250896	CERS5	http://amigo.geneontology.org/amigo/term/GO:0046513
sulfotransferase activity	Gene Ontology	GO:0008146	1	26	0.170083	0.250896	SULT2B1	http://amigo.geneontology.org/amigo/term/GO:0008146
oxidation-reduction process	Gene Ontology	GO:0055114	5	421	0.170869	0.251507	AGMO|AOC3|DHDH|HAAO|BCO2	http://amigo.geneontology.org/amigo/term/GO:0055114
intracellular protein transport	Gene Ontology	GO:0006886	3	204	0.171126	0.251507	RUNDC1|RAMP3|RAMP2	http://amigo.geneontology.org/amigo/term/GO:0006886
integral component of postsynaptic density membrane	Gene Ontology	GO:0099061	1	27	0.175797	0.255097	SLITRK1	http://amigo.geneontology.org/amigo/term/GO:0099061
outflow tract morphogenesis	Gene Ontology	GO:0003151	1	27	0.175797	0.255097	NPY2R	http://amigo.geneontology.org/amigo/term/GO:0003151
neuron apoptotic process	Gene Ontology	GO:0051402	1	27	0.175797	0.255097	APP	http://amigo.geneontology.org/amigo/term/GO:0051402
histone deacetylase complex	Gene Ontology	GO:0000118	1	27	0.175797	0.255097	RCOR3	http://amigo.geneontology.org/amigo/term/GO:0000118
copper ion binding	Gene Ontology	GO:0005507	1	27	0.175797	0.255097	AOC3	http://amigo.geneontology.org/amigo/term/GO:0005507
long-term synaptic potentiation	Gene Ontology	GO:0060291	1	27	0.175797	0.255097	MPP2	http://amigo.geneontology.org/amigo/term/GO:0060291
response to ionizing radiation	Gene Ontology	GO:0010212	1	27	0.175797	0.255097	BRCA1	http://amigo.geneontology.org/amigo/term/GO:0010212
protein serine/threonine kinase activity	Gene Ontology	GO:0004674	3	207	0.176203	0.255224	STK32B|ACVRL1|ACVR1B	http://amigo.geneontology.org/amigo/term/GO:0004674
negative regulation of transcription, DNA-templated	Gene Ontology	GO:0045892	3	209	0.179612	0.25957	RCOR3|BRCA1|SOX5	http://amigo.geneontology.org/amigo/term/GO:0045892
positive regulation of tyrosine phosphorylation of STAT protein	Gene Ontology	GO:0042531	1	28	0.181472	0.25957	IL18	http://amigo.geneontology.org/amigo/term/GO:0042531
cholesterol metabolic process	Gene Ontology	GO:0008203	1	28	0.181472	0.25957	APP	http://amigo.geneontology.org/amigo/term/GO:0008203
cation channel activity	Gene Ontology	GO:0005261	1	28	0.181472	0.25957	SCN8A	http://amigo.geneontology.org/amigo/term/GO:0005261
regulation of translation	Gene Ontology	GO:0006417	1	28	0.181472	0.25957	APP	http://amigo.geneontology.org/amigo/term/GO:0006417
transmitter-gated ion channel activity involved in regulation of postsynaptic membrane potential	Gene Ontology	GO:1904315	1	28	0.181472	0.25957	GRIK2	http://amigo.geneontology.org/amigo/term/GO:1904315
cellular response to transforming growth factor beta stimulus	Gene Ontology	GO:0071560	1	28	0.181472	0.25957	SOX5	http://amigo.geneontology.org/amigo/term/GO:0071560
axon guidance	Gene Ontology	GO:0007411	2	112	0.185012	0.262476	ISPD|ETV1	http://amigo.geneontology.org/amigo/term/GO:0007411
lateral plasma membrane	Gene Ontology	GO:0016328	1	29	0.187108	0.262476	IQGAP3	http://amigo.geneontology.org/amigo/term/GO:0016328
regulation of mitotic cell cycle	Gene Ontology	GO:0007346	1	29	0.187108	0.262476	IQGAP3	http://amigo.geneontology.org/amigo/term/GO:0007346
skeletal muscle tissue development	Gene Ontology	GO:0007519	1	29	0.187108	0.262476	MEOX2	http://amigo.geneontology.org/amigo/term/GO:0007519
intrinsic apoptotic signaling pathway in response to DNA damage	Gene Ontology	GO:0008630	1	29	0.187108	0.262476	BRCA1	http://amigo.geneontology.org/amigo/term/GO:0008630
polysome	Gene Ontology	GO:0005844	1	29	0.187108	0.262476	LARP4	http://amigo.geneontology.org/amigo/term/GO:0005844
toxin transport	Gene Ontology	GO:1901998	1	29	0.187108	0.262476	ANTXR1	http://amigo.geneontology.org/amigo/term/GO:1901998
visual learning	Gene Ontology	GO:0008542	1	29	0.187108	0.262476	APP	http://amigo.geneontology.org/amigo/term/GO:0008542
phospholipase C-activating G protein-coupled receptor signaling pathway	Gene Ontology	GO:0007200	1	29	0.187108	0.262476	C5AR1	http://amigo.geneontology.org/amigo/term/GO:0007200
negative regulation of nucleic acid-templated transcription	Gene Ontology	GO:1903507	1	29	0.187108	0.262476	RCOR3	http://amigo.geneontology.org/amigo/term/GO:1903507
protein kinase C binding	Gene Ontology	GO:0005080	1	29	0.187108	0.262476	HDAC7	http://amigo.geneontology.org/amigo/term/GO:0005080
positive regulation of ERK1 and ERK2 cascade	Gene Ontology	GO:0070374	2	114	0.189969	0.265558	APP|RAMP3	http://amigo.geneontology.org/amigo/term/GO:0070374
regulation of gene expression	Gene Ontology	GO:0010468	2	114	0.189969	0.265558	MAPK8|G6PC	http://amigo.geneontology.org/amigo/term/GO:0010468
peptidyl-serine phosphorylation	Gene Ontology	GO:0018105	2	115	0.192454	0.265675	STK32B|MAPK8	http://amigo.geneontology.org/amigo/term/GO:0018105
heart development	Gene Ontology	GO:0007507	2	115	0.192454	0.265675	ACVRL1|RAMP2	http://amigo.geneontology.org/amigo/term/GO:0007507
postsynaptic density	Gene Ontology	GO:0014069	2	115	0.192454	0.265675	GRIK2|PLCB4	http://amigo.geneontology.org/amigo/term/GO:0014069
regulation of blood pressure	Gene Ontology	GO:0008217	1	30	0.192706	0.265675	RAMP2	http://amigo.geneontology.org/amigo/term/GO:0008217
FAD binding	Gene Ontology	GO:0071949	1	30	0.192706	0.265675	ACOX3	http://amigo.geneontology.org/amigo/term/GO:0071949
dorsal/ventral pattern formation	Gene Ontology	GO:0009953	1	30	0.192706	0.265675	ACVRL1	http://amigo.geneontology.org/amigo/term/GO:0009953
response to virus	Gene Ontology	GO:0009615	1	30	0.192706	0.265675	CHRM2	http://amigo.geneontology.org/amigo/term/GO:0009615
regulation of cytokinesis	Gene Ontology	GO:0032465	1	30	0.192706	0.265675	BECN1	http://amigo.geneontology.org/amigo/term/GO:0032465
bicellular tight junction assembly	Gene Ontology	GO:0070830	1	31	0.198265	0.270085	RAMP2	http://amigo.geneontology.org/amigo/term/GO:0070830
limb development	Gene Ontology	GO:0060173	1	31	0.198265	0.270085	MEOX2	http://amigo.geneontology.org/amigo/term/GO:0060173
single-stranded RNA binding	Gene Ontology	GO:0003727	1	31	0.198265	0.270085	LSM14A	http://amigo.geneontology.org/amigo/term/GO:0003727
positive regulation of protein localization to plasma membrane	Gene Ontology	GO:1903078	1	31	0.198265	0.270085	RAMP3	http://amigo.geneontology.org/amigo/term/GO:1903078
epidermal growth factor receptor signaling pathway	Gene Ontology	GO:0007173	1	31	0.198265	0.270085	IQGAP3	http://amigo.geneontology.org/amigo/term/GO:0007173
bone development	Gene Ontology	GO:0060348	1	31	0.198265	0.270085	SULF1	http://amigo.geneontology.org/amigo/term/GO:0060348
regulation of protein localization	Gene Ontology	GO:0032880	1	31	0.198265	0.270085	MAPK8	http://amigo.geneontology.org/amigo/term/GO:0032880
positive regulation of transcription, DNA-templated	Gene Ontology	GO:0045893	3	222	0.202184	0.27434	BMP10|SS18L2|ZFHX3	http://amigo.geneontology.org/amigo/term/GO:0045893
positive regulation of NIK/NF-kappaB signaling	Gene Ontology	GO:1901224	1	32	0.203786	0.27434	APP	http://amigo.geneontology.org/amigo/term/GO:1901224
neuron projection morphogenesis	Gene Ontology	GO:0048812	1	32	0.203786	0.27434	BDNF	http://amigo.geneontology.org/amigo/term/GO:0048812
phosphatidylinositol-mediated signaling	Gene Ontology	GO:0048015	1	32	0.203786	0.27434	PLCB4	http://amigo.geneontology.org/amigo/term/GO:0048015
regulation of synaptic vesicle exocytosis	Gene Ontology	GO:2000300	1	32	0.203786	0.27434	CHRM2	http://amigo.geneontology.org/amigo/term/GO:2000300
neuromuscular process controlling balance	Gene Ontology	GO:0050885	1	32	0.203786	0.27434	APP	http://amigo.geneontology.org/amigo/term/GO:0050885
kinesin complex	Gene Ontology	GO:0005871	1	32	0.203786	0.27434	KIF18A	http://amigo.geneontology.org/amigo/term/GO:0005871
protein domain specific binding	Gene Ontology	GO:0019904	2	120	0.204941	0.275432	CHMP2A|IQGAP3	http://amigo.geneontology.org/amigo/term/GO:0019904
protein phosphorylation	Gene Ontology	GO:0006468	3	226	0.209261	0.278441	APP|ACVRL1|ACVR1B	http://amigo.geneontology.org/amigo/term/GO:0006468
negative regulation of protein ubiquitination	Gene Ontology	GO:0031397	1	33	0.209269	0.278441	ATG5	http://amigo.geneontology.org/amigo/term/GO:0031397
catalytic activity	Gene Ontology	GO:0003824	1	33	0.209269	0.278441	DIP2B	http://amigo.geneontology.org/amigo/term/GO:0003824
positive regulation of protein serine/threonine kinase activity	Gene Ontology	GO:0071902	1	33	0.209269	0.278441	IQGAP3	http://amigo.geneontology.org/amigo/term/GO:0071902
G1/S transition of mitotic cell cycle	Gene Ontology	GO:0000082	1	33	0.209269	0.278441	ACVR1B	http://amigo.geneontology.org/amigo/term/GO:0000082
response to endoplasmic reticulum stress	Gene Ontology	GO:0034976	1	33	0.209269	0.278441	TMTC3	http://amigo.geneontology.org/amigo/term/GO:0034976
inflammatory response	Gene Ontology	GO:0006954	2	122	0.209961	0.278441	IL18|C5AR1	http://amigo.geneontology.org/amigo/term/GO:0006954
enzyme binding	Gene Ontology	GO:0019899	2	122	0.209961	0.278441	APP|ZFHX3	http://amigo.geneontology.org/amigo/term/GO:0019899
ATP binding	Gene Ontology	GO:0005524	10	1073	0.212935	0.281919	STK32B|ACVRL1|ACVR1B|FIGNL2|MSH4|AARSD1|DGKB|ABCD3|KIF18A|MAPK8	http://amigo.geneontology.org/amigo/term/GO:0005524
double-stranded DNA binding	Gene Ontology	GO:0003690	1	34	0.214715	0.28324	LSM14A	http://amigo.geneontology.org/amigo/term/GO:0003690
fibroblast growth factor receptor signaling pathway	Gene Ontology	GO:0008543	1	34	0.214715	0.28324	IQGAP3	http://amigo.geneontology.org/amigo/term/GO:0008543
transcription corepressor activity	Gene Ontology	GO:0003714	2	124	0.214994	0.28324	RCOR3|HDAC7	http://amigo.geneontology.org/amigo/term/GO:0003714
ATPase-coupled transmembrane transporter activity	Gene Ontology	GO:0042626	1	35	0.220124	0.287164	ABCD3	http://amigo.geneontology.org/amigo/term/GO:0042626
mitochondrial membrane	Gene Ontology	GO:0031966	1	35	0.220124	0.287164	BECN1	http://amigo.geneontology.org/amigo/term/GO:0031966
caveola	Gene Ontology	GO:0005901	1	35	0.220124	0.287164	KIF18A	http://amigo.geneontology.org/amigo/term/GO:0005901
extrinsic component of membrane	Gene Ontology	GO:0019898	1	35	0.220124	0.287164	BECN1	http://amigo.geneontology.org/amigo/term/GO:0019898
blood coagulation	Gene Ontology	GO:0007596	1	35	0.220124	0.287164	F3	http://amigo.geneontology.org/amigo/term/GO:0007596
heat shock protein binding	Gene Ontology	GO:0031072	1	35	0.220124	0.287164	CAMKMT	http://amigo.geneontology.org/amigo/term/GO:0031072
cytosolic small ribosomal subunit	Gene Ontology	GO:0022627	1	36	0.225495	0.293217	LARP4	http://amigo.geneontology.org/amigo/term/GO:0022627
positive regulation of pathway-restricted SMAD protein phosphorylation	Gene Ontology	GO:0010862	1	36	0.225495	0.293217	BMP10	http://amigo.geneontology.org/amigo/term/GO:0010862
microtubule	Gene Ontology	GO:0005874	2	129	0.227622	0.295502	KIF18A|IQGAP3	http://amigo.geneontology.org/amigo/term/GO:0005874
chromosome segregation	Gene Ontology	GO:0007059	1	37	0.23083	0.297258	BRCA1	http://amigo.geneontology.org/amigo/term/GO:0007059
mitotic cytokinesis	Gene Ontology	GO:0000281	1	37	0.23083	0.297258	RACGAP1	http://amigo.geneontology.org/amigo/term/GO:0000281
positive regulation of protein ubiquitination	Gene Ontology	GO:0031398	1	37	0.23083	0.297258	BRCA1	http://amigo.geneontology.org/amigo/term/GO:0031398
positive regulation of endothelial cell proliferation	Gene Ontology	GO:0001938	1	37	0.23083	0.297258	F3	http://amigo.geneontology.org/amigo/term/GO:0001938
positive regulation of translation	Gene Ontology	GO:0045727	1	37	0.23083	0.297258	LARP4	http://amigo.geneontology.org/amigo/term/GO:0045727
activation of cysteine-type endopeptidase activity involved in apoptotic process	Gene Ontology	GO:0006919	1	38	0.236128	0.303593	F3	http://amigo.geneontology.org/amigo/term/GO:0006919
cytoplasmic microtubule organization	Gene Ontology	GO:0031122	1	39	0.24139	0.307398	FIGNL2	http://amigo.geneontology.org/amigo/term/GO:0031122
skeletal muscle cell differentiation	Gene Ontology	GO:0035914	1	39	0.24139	0.307398	ANKRD33	http://amigo.geneontology.org/amigo/term/GO:0035914
wound healing	Gene Ontology	GO:0042060	1	39	0.24139	0.307398	GRHL3	http://amigo.geneontology.org/amigo/term/GO:0042060
memory	Gene Ontology	GO:0007613	1	39	0.24139	0.307398	BDNF	http://amigo.geneontology.org/amigo/term/GO:0007613
regulation of GTPase activity	Gene Ontology	GO:0043087	1	39	0.24139	0.307398	IQGAP3	http://amigo.geneontology.org/amigo/term/GO:0043087
adult locomotory behavior	Gene Ontology	GO:0008344	1	39	0.24139	0.307398	APP	http://amigo.geneontology.org/amigo/term/GO:0008344
repressing transcription factor binding	Gene Ontology	GO:0070491	1	40	0.246616	0.309623	HDAC7	http://amigo.geneontology.org/amigo/term/GO:0070491
cell fate commitment	Gene Ontology	GO:0045165	1	40	0.246616	0.309623	SOX5	http://amigo.geneontology.org/amigo/term/GO:0045165
collagen binding	Gene Ontology	GO:0005518	1	40	0.246616	0.309623	ANTXR1	http://amigo.geneontology.org/amigo/term/GO:0005518
microvillus	Gene Ontology	GO:0005902	1	40	0.246616	0.309623	AQP5	http://amigo.geneontology.org/amigo/term/GO:0005902
site of double-strand break	Gene Ontology	GO:0035861	1	40	0.246616	0.309623	CNTD1	http://amigo.geneontology.org/amigo/term/GO:0035861
Rac GTPase binding	Gene Ontology	GO:0048365	1	40	0.246616	0.309623	IQGAP3	http://amigo.geneontology.org/amigo/term/GO:0048365
microtubule motor activity	Gene Ontology	GO:0003777	1	40	0.246616	0.309623	KIF18A	http://amigo.geneontology.org/amigo/term/GO:0003777
methylated histone binding	Gene Ontology	GO:0035064	1	40	0.246616	0.309623	SGF29	http://amigo.geneontology.org/amigo/term/GO:0035064
actin cytoskeleton reorganization	Gene Ontology	GO:0031532	1	40	0.246616	0.309623	ANTXR1	http://amigo.geneontology.org/amigo/term/GO:0031532
cytoplasmic ribonucleoprotein granule	Gene Ontology	GO:0036464	1	41	0.251806	0.314659	IQGAP3	http://amigo.geneontology.org/amigo/term/GO:0036464
insulin receptor signaling pathway	Gene Ontology	GO:0008286	1	41	0.251806	0.314659	GRB10	http://amigo.geneontology.org/amigo/term/GO:0008286
chemotaxis	Gene Ontology	GO:0006935	1	41	0.251806	0.314659	C5AR1	http://amigo.geneontology.org/amigo/term/GO:0006935
transcription coactivator activity	Gene Ontology	GO:0003713	2	140	0.255559	0.318123	BRCA1|SS18L2	http://amigo.geneontology.org/amigo/term/GO:0003713
odorant binding	Gene Ontology	GO:0005549	1	42	0.256961	0.318123	OR14J1L67	http://amigo.geneontology.org/amigo/term/GO:0005549
late endosome membrane	Gene Ontology	GO:0031902	1	42	0.256961	0.318123	CHMP2A	http://amigo.geneontology.org/amigo/term/GO:0031902
chromatin DNA binding	Gene Ontology	GO:0031490	1	42	0.256961	0.318123	GRHL3	http://amigo.geneontology.org/amigo/term/GO:0031490
lipid metabolic process	Gene Ontology	GO:0006629	1	42	0.256961	0.318123	HMGCL	http://amigo.geneontology.org/amigo/term/GO:0006629
negative regulation of protein binding	Gene Ontology	GO:0032091	1	42	0.256961	0.318123	MAPK8	http://amigo.geneontology.org/amigo/term/GO:0032091
mitochondrion	Gene Ontology	GO:0005739	6	617	0.258762	0.319859	CAPN1|HMGCL|NBR1|SUGCT|BCO2|PTS	http://amigo.geneontology.org/amigo/term/GO:0005739
positive regulation of JNK cascade	Gene Ontology	GO:0046330	1	43	0.26208	0.322467	APP	http://amigo.geneontology.org/amigo/term/GO:0046330
GABA-ergic synapse	Gene Ontology	GO:0098982	1	43	0.26208	0.322467	SLITRK1	http://amigo.geneontology.org/amigo/term/GO:0098982
cytosolic large ribosomal subunit	Gene Ontology	GO:0022625	1	43	0.26208	0.322467	RPL27	http://amigo.geneontology.org/amigo/term/GO:0022625
apical plasma membrane	Gene Ontology	GO:0016324	2	144	0.265743	0.326473	AQP5|AQP2	http://amigo.geneontology.org/amigo/term/GO:0016324
axonogenesis	Gene Ontology	GO:0007409	1	44	0.267164	0.326661	SLITRK1	http://amigo.geneontology.org/amigo/term/GO:0007409
stress fiber	Gene Ontology	GO:0001725	1	44	0.267164	0.326661	LIMA1	http://amigo.geneontology.org/amigo/term/GO:0001725
substrate adhesion-dependent cell spreading	Gene Ontology	GO:0034446	1	44	0.267164	0.326661	ANTXR1	http://amigo.geneontology.org/amigo/term/GO:0034446
proteolysis	Gene Ontology	GO:0006508	3	258	0.267527	0.326661	TMPRSS12|CPA6|CAPN1	http://amigo.geneontology.org/amigo/term/GO:0006508
kinase binding	Gene Ontology	GO:0019900	1	45	0.272213	0.330368	MYOM2	http://amigo.geneontology.org/amigo/term/GO:0019900
negative regulation of neuron differentiation	Gene Ontology	GO:0045665	1	45	0.272213	0.330368	APP	http://amigo.geneontology.org/amigo/term/GO:0045665
cytoplasmic vesicle membrane	Gene Ontology	GO:0030659	1	45	0.272213	0.330368	AQP5	http://amigo.geneontology.org/amigo/term/GO:0030659
regulation of catalytic activity	Gene Ontology	GO:0050790	1	45	0.272213	0.330368	CAPN1	http://amigo.geneontology.org/amigo/term/GO:0050790
cellular response to calcium ion	Gene Ontology	GO:0071277	1	46	0.277228	0.335945	IQGAP3	http://amigo.geneontology.org/amigo/term/GO:0071277
positive regulation of protein binding	Gene Ontology	GO:0032092	1	47	0.282209	0.339413	APP	http://amigo.geneontology.org/amigo/term/GO:0032092
apical part of cell	Gene Ontology	GO:0045177	1	47	0.282209	0.339413	APP	http://amigo.geneontology.org/amigo/term/GO:0045177
cell cycle	Gene Ontology	GO:0007049	1	47	0.282209	0.339413	BECN1	http://amigo.geneontology.org/amigo/term/GO:0007049
double-stranded RNA binding	Gene Ontology	GO:0003725	1	47	0.282209	0.339413	LSM14A	http://amigo.geneontology.org/amigo/term/GO:0003725
serine-type endopeptidase inhibitor activity	Gene Ontology	GO:0004867	1	47	0.282209	0.339413	APP	http://amigo.geneontology.org/amigo/term/GO:0004867
cell migration	Gene Ontology	GO:0016477	2	151	0.283563	0.34053	LIMA1|GPC5	http://amigo.geneontology.org/amigo/term/GO:0016477
protein autoubiquitination	Gene Ontology	GO:0051865	1	48	0.287155	0.342279	BRCA1	http://amigo.geneontology.org/amigo/term/GO:0051865
lipid droplet	Gene Ontology	GO:0005811	1	48	0.287155	0.342279	METTL7A	http://amigo.geneontology.org/amigo/term/GO:0005811
MAPK cascade	Gene Ontology	GO:0000165	1	48	0.287155	0.342279	IL18	http://amigo.geneontology.org/amigo/term/GO:0000165
flavin adenine dinucleotide binding	Gene Ontology	GO:0050660	1	48	0.287155	0.342279	ACOX3	http://amigo.geneontology.org/amigo/term/GO:0050660
response to oxidative stress	Gene Ontology	GO:0006979	1	48	0.287155	0.342279	APP	http://amigo.geneontology.org/amigo/term/GO:0006979
phospholipid binding	Gene Ontology	GO:0005543	1	49	0.292068	0.346587	F3	http://amigo.geneontology.org/amigo/term/GO:0005543
protease binding	Gene Ontology	GO:0002020	1	49	0.292068	0.346587	F3	http://amigo.geneontology.org/amigo/term/GO:0002020
roof of mouth development	Gene Ontology	GO:0060021	1	49	0.292068	0.346587	MEOX2	http://amigo.geneontology.org/amigo/term/GO:0060021
protein phosphatase binding	Gene Ontology	GO:0019903	1	50	0.296946	0.350817	IQGAP3	http://amigo.geneontology.org/amigo/term/GO:0019903
neuromuscular junction	Gene Ontology	GO:0031594	1	50	0.296946	0.350817	APP	http://amigo.geneontology.org/amigo/term/GO:0031594
lipid catabolic process	Gene Ontology	GO:0016042	1	50	0.296946	0.350817	PLCB4	http://amigo.geneontology.org/amigo/term/GO:0016042
axoneme	Gene Ontology	GO:0005930	1	51	0.301792	0.354971	ATG5	http://amigo.geneontology.org/amigo/term/GO:0005930
positive regulation of phosphatidylinositol 3-kinase signaling	Gene Ontology	GO:0014068	1	51	0.301792	0.354971	IL18	http://amigo.geneontology.org/amigo/term/GO:0014068
positive regulation of MAPK cascade	Gene Ontology	GO:0043410	1	51	0.301792	0.354971	IQGAP3	http://amigo.geneontology.org/amigo/term/GO:0043410
zinc ion binding	Gene Ontology	GO:0008270	5	527	0.303831	0.356845	BRCA1|NBR1|CPA6|ZFHX3|QPCTL	http://amigo.geneontology.org/amigo/term/GO:0008270
integrin-mediated signaling pathway	Gene Ontology	GO:0007229	1	52	0.306604	0.358525	ITGA7	http://amigo.geneontology.org/amigo/term/GO:0007229
transforming growth factor beta receptor signaling pathway	Gene Ontology	GO:0007179	1	52	0.306604	0.358525	ACVRL1	http://amigo.geneontology.org/amigo/term/GO:0007179
molecular adaptor activity	Gene Ontology	GO:0060090	1	52	0.306604	0.358525	SMARCD1	http://amigo.geneontology.org/amigo/term/GO:0060090
positive regulation of cold-induced thermogenesis	Gene Ontology	GO:0120162	1	53	0.311383	0.362107	GRB10	http://amigo.geneontology.org/amigo/term/GO:0120162
ubiquitin binding	Gene Ontology	GO:0043130	1	53	0.311383	0.362107	NBR1	http://amigo.geneontology.org/amigo/term/GO:0043130
positive regulation of cytosolic calcium ion concentration	Gene Ontology	GO:0007204	1	53	0.311383	0.362107	C5AR1	http://amigo.geneontology.org/amigo/term/GO:0007204
microtubule binding	Gene Ontology	GO:0008017	2	162	0.311475	0.362107	RACGAP1|KIF18A	http://amigo.geneontology.org/amigo/term/GO:0008017
transmembrane signaling receptor activity	Gene Ontology	GO:0004888	1	54	0.31613	0.366454	ANTXR1	http://amigo.geneontology.org/amigo/term/GO:0004888
nuclear matrix	Gene Ontology	GO:0016363	1	54	0.31613	0.366454	AKAP8L	http://amigo.geneontology.org/amigo/term/GO:0016363
extracellular exosome	Gene Ontology	GO:0070062	1	55	0.320844	0.368717	AQP2	http://amigo.geneontology.org/amigo/term/GO:0070062
SMAD protein signal transduction	Gene Ontology	GO:0060395	1	55	0.320844	0.368717	BMP10	http://amigo.geneontology.org/amigo/term/GO:0060395
olfactory receptor activity	Gene Ontology	GO:0004984	1	55	0.320844	0.368717	OR14J1L67	http://amigo.geneontology.org/amigo/term/GO:0004984
protein N-terminus binding	Gene Ontology	GO:0047485	1	55	0.320844	0.368717	VPS25	http://amigo.geneontology.org/amigo/term/GO:0047485
detection of chemical stimulus involved in sensory perception of smell	Gene Ontology	GO:0050911	1	55	0.320844	0.368717	OR14J1L67	http://amigo.geneontology.org/amigo/term/GO:0050911
regulation of alternative mRNA splicing, via spliceosome	Gene Ontology	GO:0000381	1	55	0.320844	0.368717	SRSF10	http://amigo.geneontology.org/amigo/term/GO:0000381
chromatin remodeling	Gene Ontology	GO:0006338	1	56	0.325525	0.370921	SMARCD1	http://amigo.geneontology.org/amigo/term/GO:0006338
postsynapse	Gene Ontology	GO:0098794	1	56	0.325525	0.370921	ADGRB3	http://amigo.geneontology.org/amigo/term/GO:0098794
mRNA processing	Gene Ontology	GO:0006397	1	56	0.325525	0.370921	AKAP8L	http://amigo.geneontology.org/amigo/term/GO:0006397
dephosphorylation	Gene Ontology	GO:0016311	1	56	0.325525	0.370921	G6PC	http://amigo.geneontology.org/amigo/term/GO:0016311
carbohydrate binding	Gene Ontology	GO:0030246	1	56	0.325525	0.370921	GALNT6	http://amigo.geneontology.org/amigo/term/GO:0030246
DNA-binding transcription factor activity, RNA polymerase II-specific	Gene Ontology	GO:0000981	3	289	0.32554	0.370921	LHX8|ETV1|TWIST3	http://amigo.geneontology.org/amigo/term/GO:0000981
microtubule-based movement	Gene Ontology	GO:0007018	1	57	0.330175	0.375668	KIF18A	http://amigo.geneontology.org/amigo/term/GO:0007018
identical protein binding	Gene Ontology	GO:0042802	6	678	0.331308	0.376422	BRCA1|AQP5|APP|ROBO2|ASIC1|ATF1	http://amigo.geneontology.org/amigo/term/GO:0042802
kinetochore	Gene Ontology	GO:0000776	1	58	0.334793	0.378236	KIF18A	http://amigo.geneontology.org/amigo/term/GO:0000776
Wnt signaling pathway	Gene Ontology	GO:0016055	1	58	0.334793	0.378236	TSPAN12	http://amigo.geneontology.org/amigo/term/GO:0016055
central nervous system development	Gene Ontology	GO:0007417	1	58	0.334793	0.378236	GRHL3	http://amigo.geneontology.org/amigo/term/GO:0007417
hormone activity	Gene Ontology	GO:0005179	1	58	0.334793	0.378236	BMP10	http://amigo.geneontology.org/amigo/term/GO:0005179
cellular calcium ion homeostasis	Gene Ontology	GO:0006874	1	59	0.339379	0.382338	GRIK2	http://amigo.geneontology.org/amigo/term/GO:0006874
cellular response to tumor necrosis factor	Gene Ontology	GO:0071356	1	59	0.339379	0.382338	BRCA1	http://amigo.geneontology.org/amigo/term/GO:0071356
cellular response to lipopolysaccharide	Gene Ontology	GO:0071222	1	60	0.343934	0.386383	MAPK8	http://amigo.geneontology.org/amigo/term/GO:0071222
neurotransmitter receptor activity	Gene Ontology	GO:0030594	1	60	0.343934	0.386383	CHRM2	http://amigo.geneontology.org/amigo/term/GO:0030594
negative regulation of cell migration	Gene Ontology	GO:0030336	1	62	0.352949	0.395402	SULF1	http://amigo.geneontology.org/amigo/term/GO:0030336
regulation of ion transmembrane transport	Gene Ontology	GO:0034765	1	62	0.352949	0.395402	SCN8A	http://amigo.geneontology.org/amigo/term/GO:0034765
protein homodimerization activity	Gene Ontology	GO:0042803	4	438	0.361769	0.403109	ISPD|MYOM3|ABCD3|VPS25	http://amigo.geneontology.org/amigo/term/GO:0042803
membrane	Gene Ontology	GO:0016020	4	438	0.361769	0.403109	PIT54|SLC44A3|DLK1|SLC44A5	http://amigo.geneontology.org/amigo/term/GO:0016020
ion transmembrane transport	Gene Ontology	GO:0034220	1	64	0.361842	0.403109	GRIK2	http://amigo.geneontology.org/amigo/term/GO:0034220
vesicle	Gene Ontology	GO:0031982	1	64	0.361842	0.403109	TSPAN12	http://amigo.geneontology.org/amigo/term/GO:0031982
response to drug	Gene Ontology	GO:0042493	1	65	0.366243	0.407445	ATG5	http://amigo.geneontology.org/amigo/term/GO:0042493
double-strand break repair via homologous recombination	Gene Ontology	GO:0000724	1	66	0.370613	0.410597	BRCA1	http://amigo.geneontology.org/amigo/term/GO:0000724
protein glycosylation	Gene Ontology	GO:0006486	1	66	0.370613	0.410597	GALNT6	http://amigo.geneontology.org/amigo/term/GO:0006486
Z disc	Gene Ontology	GO:0030018	1	66	0.370613	0.410597	BMP10	http://amigo.geneontology.org/amigo/term/GO:0030018
chaperone binding	Gene Ontology	GO:0051087	1	67	0.374954	0.41426	PTGES3L	http://amigo.geneontology.org/amigo/term/GO:0051087
cell-cell adhesion	Gene Ontology	GO:0098609	1	67	0.374954	0.41426	LIMS1	http://amigo.geneontology.org/amigo/term/GO:0098609
cytosol	Gene Ontology	GO:0005829	16	2089	0.375678	0.414488	PTGES3L|SPATS2|BECN1|HDAC7|ACVR1B|LIMA1|LSM14A|VPS25|NBR1|BCDIN3D|CHMP2A|ARFGAP2|SRSF10|CAPN1|ISPD|HAAO	http://amigo.geneontology.org/amigo/term/GO:0005829
ion channel binding	Gene Ontology	GO:0044325	1	68	0.379265	0.41787	MPP2	http://amigo.geneontology.org/amigo/term/GO:0044325
regulation of membrane potential	Gene Ontology	GO:0042391	1	69	0.383546	0.422006	SLC4A8	http://amigo.geneontology.org/amigo/term/GO:0042391
positive regulation of canonical Wnt signaling pathway	Gene Ontology	GO:0090263	1	70	0.387798	0.426099	GPC5	http://amigo.geneontology.org/amigo/term/GO:0090263
negative regulation of apoptotic process	Gene Ontology	GO:0043066	2	196	0.395825	0.434323	MAPK8|ATG5	http://amigo.geneontology.org/amigo/term/GO:0043066
late endosome	Gene Ontology	GO:0005770	1	73	0.40038	0.43872	NBR1	http://amigo.geneontology.org/amigo/term/GO:0005770
chloride transmembrane transport	Gene Ontology	GO:1902476	1	74	0.404516	0.442043	SLC4A8	http://amigo.geneontology.org/amigo/term/GO:1902476
protein folding	Gene Ontology	GO:0006457	1	74	0.404516	0.442043	PTGES3L	http://amigo.geneontology.org/amigo/term/GO:0006457
heparin binding	Gene Ontology	GO:0008201	1	75	0.408625	0.445924	APP	http://amigo.geneontology.org/amigo/term/GO:0008201
protein homooligomerization	Gene Ontology	GO:0051260	1	76	0.412705	0.449764	CHMP2A	http://amigo.geneontology.org/amigo/term/GO:0051260
neuron differentiation	Gene Ontology	GO:0030182	1	77	0.416757	0.453562	LHX8	http://amigo.geneontology.org/amigo/term/GO:0030182
anterior/posterior pattern specification	Gene Ontology	GO:0009952	1	78	0.420781	0.456083	HOXC13	http://amigo.geneontology.org/amigo/term/GO:0009952
negative regulation of endopeptidase activity	Gene Ontology	GO:0010951	1	78	0.420781	0.456083	APP	http://amigo.geneontology.org/amigo/term/GO:0010951
mitochondrial matrix	Gene Ontology	GO:0005759	1	78	0.420781	0.456083	HMGCL	http://amigo.geneontology.org/amigo/term/GO:0005759
neuropeptide signaling pathway	Gene Ontology	GO:0007218	1	81	0.432689	0.468356	NPY2R	http://amigo.geneontology.org/amigo/term/GO:0007218
cell division	Gene Ontology	GO:0051301	1	83	0.440492	0.475517	BECN1	http://amigo.geneontology.org/amigo/term/GO:0051301
signaling receptor activity	Gene Ontology	GO:0038023	1	83	0.440492	0.475517	GRIK2	http://amigo.geneontology.org/amigo/term/GO:0038023
nuclear envelope	Gene Ontology	GO:0005635	1	85	0.448188	0.482525	CHMP2A	http://amigo.geneontology.org/amigo/term/GO:0005635
visual perception	Gene Ontology	GO:0007601	1	85	0.448188	0.482525	AOC3	http://amigo.geneontology.org/amigo/term/GO:0007601
calmodulin binding	Gene Ontology	GO:0005516	1	87	0.455779	0.490039	IQGAP3	http://amigo.geneontology.org/amigo/term/GO:0005516
transmembrane receptor protein tyrosine kinase signaling pathway	Gene Ontology	GO:0007169	1	89	0.463266	0.496756	BDNF	http://amigo.geneontology.org/amigo/term/GO:0007169
ubiquitin-protein transferase activity	Gene Ontology	GO:0004842	1	89	0.463266	0.496756	BRCA1	http://amigo.geneontology.org/amigo/term/GO:0004842
RNA binding	Gene Ontology	GO:0003723	3	365	0.465576	0.498062	BRCA1|NXF1|SRSF10	http://amigo.geneontology.org/amigo/term/GO:0003723
regulation of transcription, DNA-templated	Gene Ontology	GO:0006355	2	226	0.466197	0.498062	RCOR3|ACVR1B	http://amigo.geneontology.org/amigo/term/GO:0006355
actin filament organization	Gene Ontology	GO:0007015	1	90	0.466972	0.498062	ARHGAP25	http://amigo.geneontology.org/amigo/term/GO:0007015
lysosomal membrane	Gene Ontology	GO:0005765	1	90	0.466972	0.498062	SLC48A1	http://amigo.geneontology.org/amigo/term/GO:0005765
Rab GTPase binding	Gene Ontology	GO:0017137	1	92	0.474306	0.50454	RUNDC1	http://amigo.geneontology.org/amigo/term/GO:0017137
nervous system development	Gene Ontology	GO:0007399	1	92	0.474306	0.50454	ACVR1B	http://amigo.geneontology.org/amigo/term/GO:0007399
protein autophosphorylation	Gene Ontology	GO:0046777	1	95	0.48512	0.515359	ACVR1B	http://amigo.geneontology.org/amigo/term/GO:0046777
nuclear speck	Gene Ontology	GO:0016607	2	235	0.486365	0.515998	AKAP8L|SRSF10	http://amigo.geneontology.org/amigo/term/GO:0016607
regulation of cell population proliferation	Gene Ontology	GO:0042127	1	97	0.492206	0.521503	GKN2	http://amigo.geneontology.org/amigo/term/GO:0042127
histone binding	Gene Ontology	GO:0042393	1	98	0.495712	0.523833	PHF14	http://amigo.geneontology.org/amigo/term/GO:0042393
immune response	Gene Ontology	GO:0006955	1	98	0.495712	0.523833	IL18	http://amigo.geneontology.org/amigo/term/GO:0006955
protein-containing complex	Gene Ontology	GO:0032991	2	240	0.497364	0.524886	HMGCL|CAMKMT	http://amigo.geneontology.org/amigo/term/GO:0032991
iron ion binding	Gene Ontology	GO:0005506	1	102	0.509499	0.536986	AGMO	http://amigo.geneontology.org/amigo/term/GO:0005506
heme binding	Gene Ontology	GO:0020037	1	104	0.516252	0.542674	SLC48A1	http://amigo.geneontology.org/amigo/term/GO:0020037
apoptotic process	Gene Ontology	GO:0006915	1	104	0.516252	0.542674	KRT6A	http://amigo.geneontology.org/amigo/term/GO:0006915
protein stabilization	Gene Ontology	GO:0050821	1	105	0.519593	0.545471	TSPAN12	http://amigo.geneontology.org/amigo/term/GO:0050821
translation	Gene Ontology	GO:0006412	1	107	0.526208	0.55097	RPL27	http://amigo.geneontology.org/amigo/term/GO:0006412
chemical synaptic transmission	Gene Ontology	GO:0007268	1	107	0.526208	0.55097	CHRM2	http://amigo.geneontology.org/amigo/term/GO:0007268
endoplasmic reticulum membrane	Gene Ontology	GO:0005789	2	257	0.533626	0.558009	BECN1|G6PC	http://amigo.geneontology.org/amigo/term/GO:0005789
protein dimerization activity	Gene Ontology	GO:0046983	1	111	0.539166	0.563066	TWIST3	http://amigo.geneontology.org/amigo/term/GO:0046983
cytoskeleton organization	Gene Ontology	GO:0007010	1	112	0.54235	0.564919	LARP4	http://amigo.geneontology.org/amigo/term/GO:0007010
extracellular matrix organization	Gene Ontology	GO:0030198	1	112	0.54235	0.564919	APP	http://amigo.geneontology.org/amigo/term/GO:0030198
cell differentiation	Gene Ontology	GO:0030154	2	266	0.552093	0.57432	ETV1|FSTL5	http://amigo.geneontology.org/amigo/term/GO:0030154
protein kinase binding	Gene Ontology	GO:0019901	2	270	0.560135	0.58193	RACGAP1|IQGAP3	http://amigo.geneontology.org/amigo/term/GO:0019901
cytoplasmic vesicle	Gene Ontology	GO:0031410	1	125	0.581807	0.602882	BDNF	http://amigo.geneontology.org/amigo/term/GO:0031410
positive regulation of apoptotic process	Gene Ontology	GO:0043065	1	125	0.581807	0.602882	MAPK8	http://amigo.geneontology.org/amigo/term/GO:0043065
structural constituent of ribosome	Gene Ontology	GO:0003735	1	128	0.590422	0.611018	RPL27	http://amigo.geneontology.org/amigo/term/GO:0003735
protein binding	Gene Ontology	GO:0005515	1	131	0.598859	0.61895	ASIC1	http://amigo.geneontology.org/amigo/term/GO:0005515
signaling receptor binding	Gene Ontology	GO:0005102	1	133	0.604388	0.62386	APP	http://amigo.geneontology.org/amigo/term/GO:0005102
chromatin binding	Gene Ontology	GO:0003682	2	300	0.617157	0.636219	HOXC13|HDAC7	http://amigo.geneontology.org/amigo/term/GO:0003682
actin cytoskeleton	Gene Ontology	GO:0015629	1	140	0.62315	0.639927	LIMA1	http://amigo.geneontology.org/amigo/term/GO:0015629
actin binding	Gene Ontology	GO:0003779	1	140	0.62315	0.639927	KIF18A	http://amigo.geneontology.org/amigo/term/GO:0003779
neuronal cell body	Gene Ontology	GO:0043025	1	140	0.62315	0.639927	GRIK2	http://amigo.geneontology.org/amigo/term/GO:0043025
nucleic acid binding	Gene Ontology	GO:0003676	1	145	0.636007	0.652294	AARSD1	http://amigo.geneontology.org/amigo/term/GO:0003676
early endosome	Gene Ontology	GO:0005769	1	146	0.638526	0.65404	APP	http://amigo.geneontology.org/amigo/term/GO:0005769
mRNA binding	Gene Ontology	GO:0003729	1	148	0.643511	0.658304	LSM14A	http://amigo.geneontology.org/amigo/term/GO:0003729
magnesium ion binding	Gene Ontology	GO:0000287	1	154	0.658061	0.67233	HMGCL	http://amigo.geneontology.org/amigo/term/GO:0000287
extracellular matrix	Gene Ontology	GO:0031012	1	157	0.665113	0.678669	PIT54	http://amigo.geneontology.org/amigo/term/GO:0031012
DNA-binding transcription repressor activity, RNA polymerase II-specific	Gene Ontology	GO:0001227	1	161	0.674291	0.687159	ZFHX3	http://amigo.geneontology.org/amigo/term/GO:0001227
cell adhesion	Gene Ontology	GO:0007155	1	166	0.685413	0.697606	PCDH9	http://amigo.geneontology.org/amigo/term/GO:0007155
signal transduction	Gene Ontology	GO:0007165	2	342	0.687266	0.698604	IL18|ARHGAP25	http://amigo.geneontology.org/amigo/term/GO:0007165
multicellular organism development	Gene Ontology	GO:0007275	1	172	0.698262	0.708882	FSTL5	http://amigo.geneontology.org/amigo/term/GO:0007275
negative regulation of transcription by RNA polymerase II	Gene Ontology	GO:0000122	3	520	0.70078	0.710538	PHF14|HDAC7|ZFHX3	http://amigo.geneontology.org/amigo/term/GO:0000122
external side of plasma membrane	Gene Ontology	GO:0009897	1	174	0.702428	0.711308	ANTXR1	http://amigo.geneontology.org/amigo/term/GO:0009897
sequence-specific DNA binding	Gene Ontology	GO:0043565	1	177	0.70857	0.716622	GRHL3	http://amigo.geneontology.org/amigo/term/GO:0043565
protein heterodimerization activity	Gene Ontology	GO:0046982	1	181	0.716564	0.723793	ATF1	http://amigo.geneontology.org/amigo/term/GO:0046982
negative regulation of cell population proliferation	Gene Ontology	GO:0008285	1	184	0.722416	0.728785	APP	http://amigo.geneontology.org/amigo/term/GO:0008285
ubiquitin protein ligase binding	Gene Ontology	GO:0031625	1	190	0.733762	0.7393	BRCA1	http://amigo.geneontology.org/amigo/term/GO:0031625
nucleoplasm	Gene Ontology	GO:0005654	9	1526	0.735564	0.740184	CAMKMT|PNRC2|GRHL3|RACGAP1|TSPAN12|PSME3|BCDIN3D|SMARCD1|ATF1	http://amigo.geneontology.org/amigo/term/GO:0005654
neuron projection	Gene Ontology	GO:0043005	1	193	0.739261	0.742972	IQGAP3	http://amigo.geneontology.org/amigo/term/GO:0043005
DNA-binding transcription factor activity	Gene Ontology	GO:0003700	1	216	0.777835	0.780759	GRHL3	http://amigo.geneontology.org/amigo/term/GO:0003700
extracellular region	Gene Ontology	GO:0005576	1	226	0.792783	0.794768	GPC5	http://amigo.geneontology.org/amigo/term/GO:0005576
synapse	Gene Ontology	GO:0045202	1	232	0.801268	0.802269	CHRM2	http://amigo.geneontology.org/amigo/term/GO:0045202
nucleolus	Gene Ontology	GO:0005730	1	446	0.955573	0.955573	MCRS1	http://amigo.geneontology.org/amigo/term/GO:0005730

## Sheet: xpehh-GO
Table S8. GO enrichment analysis on the candidate gene identified by top 1% XPEHH
Term	Database	ID	Input number	Background number	P-Value	Corrected P-Value	Input	Hyperlink
cytosol	Gene Ontology	GO:0005829	49	2089	1.7e-07	0.000202	ERRFI1|ZCCHC11|EFNB1|HDAC4|PPHLN1|LSM14A|JAZF1|ISPD|ARFGAP2|CLCA2|AZIN2|ARHGEF10L|PRICKLE1|INPPL1|EEA1|ARHGEF7|PDE3A|COTL1|UBE2Z|DUSP7|PNPT1|PACSIN3|ARHGEF10|MAP1A|IGBP1|BECN1|NFAT5|PRRC2C|INTS9|PPP2R2B|HID1|MTPN|USP10|SNF8|LAMP1|IGF2BP1|CDCA7L|NIP7|PEX1|PDAP1|MRPS16|ARID1B|KATNB1|CYB5A|CD2AP|PLEKHA5|PPIP5K1|TOX3|ARFGEF1	http://amigo.geneontology.org/amigo/term/GO:0005829
bile acid transmembrane transporter activity	Gene Ontology	GO:0015125	4	6	2.42e-06	0.001433	SLCO1B1|SLCO1B3|SLCO1A2|SLCO1C1	http://amigo.geneontology.org/amigo/term/GO:0015125
bile acid and bile salt transport	Gene Ontology	GO:0015721	4	9	8.02e-06	0.002643	SLCO1B1|SLCO1B3|SLCO1A2|SLCO1C1	http://amigo.geneontology.org/amigo/term/GO:0015721
sodium-independent organic anion transmembrane transporter activity	Gene Ontology	GO:0015347	4	10	1.11e-05	0.002643	SLCO1B1|SLCO1B3|SLCO1A2|SLCO1C1	http://amigo.geneontology.org/amigo/term/GO:0015347
sodium-independent organic anion transport	Gene Ontology	GO:0043252	4	10	1.11e-05	0.002643	SLCO1B1|SLCO1B3|SLCO1A2|SLCO1C1	http://amigo.geneontology.org/amigo/term/GO:0043252
guanyl-nucleotide exchange factor activity	Gene Ontology	GO:0005085	6	61	7.56e-05	0.014961	ARHGEF10|PLEKHG7|ARHGEF7|RAPGEF6|CDCA7L|ARHGEF10L	http://amigo.geneontology.org/amigo/term/GO:0005085
cytoplasm	Gene Ontology	GO:0005737	43	2299	0.00023	0.038632	ZCCHC11|EFNB1|DMD|TRAK1|EPHA4|ZFHX3|TENM1|HPCA|TENM4|ANKIB1|WWP2|CRADD|MEOX2|AK2|SMAP1|DNA2|BTG1|OPHN1|PPP4R3B|DRC7|CAMKMT|MAPK8|USH1G|PACSIN3|SLIT2|KLHL31|DST|RUFY2|PSME3|PADI1|MTPN|USP10|RECQL|IGF2BP1|FTL|RCAN3|ABI3|ARPC1A|KATNB1|AZIN2|DUSP7|ARPC1B|ZMIZ1	http://amigo.geneontology.org/amigo/term/GO:0005737
phospholipid binding	Gene Ontology	GO:0005543	5	49	0.00026	0.038632	OPHN1|F3|UNC13C|PACSIN3|CLINT1	http://amigo.geneontology.org/amigo/term/GO:0005543
glutamatergic synapse	Gene Ontology	GO:0098978	9	199	0.000383	0.045976	KCND2|PLCB4|GRIN2C|SORCS3|EPHA4|OPHN1|PLEKHA5|DLGAP4|DGKB	http://amigo.geneontology.org/amigo/term/GO:0098978
proton-transporting ATP synthase activity, rotational mechanism	Gene Ontology	GO:0046933	3	11	0.000387	0.045976	ATP5J|ATP5H|ATP5G1	http://amigo.geneontology.org/amigo/term/GO:0046933
enzyme binding	Gene Ontology	GO:0019899	7	122	0.000448	0.048385	ESR2|BTG1|CYB5A|COTL1|CNTNAP2|ZFHX3|LAMP1	http://amigo.geneontology.org/amigo/term/GO:0019899
myosin binding	Gene Ontology	GO:0017022	3	14	0.000707	0.064541	TRAK1|CALD1|ARFGEF1	http://amigo.geneontology.org/amigo/term/GO:0017022
sarcomere	Gene Ontology	GO:0030017	3	14	0.000707	0.064541	MYOM2|ROBO2|PYROXD1	http://amigo.geneontology.org/amigo/term/GO:0030017
oocyte maturation	Gene Ontology	GO:0001556	3	15	0.000842	0.071358	HID1|ZCCHC11|PDE3A	http://amigo.geneontology.org/amigo/term/GO:0001556
actin binding	Gene Ontology	GO:0003779	7	140	0.000974	0.077037	MAP1A|DMD|DST|OPHN1|COTL1|HPCA|CALD1	http://amigo.geneontology.org/amigo/term/GO:0003779
extracellular space	Gene Ontology	GO:0005615	18	731	0.001065	0.079002	IL18|CRISPLD2|VWC2|F3|CHAD|GIP|IFNG|XYLT2|UMOD|CPA6|BMP5|IAPP|CPZ|DLK1|SLIT2|MYOC|SMOC2|TWSG1	http://amigo.geneontology.org/amigo/term/GO:0005615
positive regulation of GTPase activity	Gene Ontology	GO:0043547	8	187	0.001133	0.079097	SMAP1|RALBP1|GRHL3|ARHGEF7|OPHN1|AGAP1|ARFGAP2|ARHGEF10L	http://amigo.geneontology.org/amigo/term/GO:0043547
heterophilic cell-cell adhesion via plasma membrane cell adhesion molecules	Gene Ontology	GO:0007157	3	18	0.00134	0.088373	TENM1|IGSF21|TENM4	http://amigo.geneontology.org/amigo/term/GO:0007157
heparin binding	Gene Ontology	GO:0008201	5	75	0.001585	0.099043	SMOC2|PTPRC|SLIT2|ADGRG1|CRISPLD2	http://amigo.geneontology.org/amigo/term/GO:0008201
metal ion binding	Gene Ontology	GO:0046872	17	714	0.002059	0.119563	SMAP1|DNA2|PHOSPHO1|ANTXR2|EEA1|KCNMA1|PDE3A|ATP13A4|CYB5B|CYB5A|AGAP1|NOB1|ARFGAP2|BCO2|TRMT44|ANKIB1|SDHD	http://amigo.geneontology.org/amigo/term/GO:0046872
negative regulation of small GTPase mediated signal transduction	Gene Ontology	GO:0051058	2	5	0.002247	0.119563	SLIT2|CD2AP	http://amigo.geneontology.org/amigo/term/GO:0051058
CRD-mediated mRNA stability complex	Gene Ontology	GO:0070937	2	5	0.002247	0.119563	IGF2BP1|SYNCRIP	http://amigo.geneontology.org/amigo/term/GO:0070937
actin filament binding	Gene Ontology	GO:0051015	7	164	0.002317	0.119563	MYOM2|DMD|ARPC1B|ARPC1A|ROBO2|COTL1|CORO2B	http://amigo.geneontology.org/amigo/term/GO:0051015
negative regulation of GTPase activity	Gene Ontology	GO:0034260	3	23	0.00252	0.121852	RCC2|SLIT2|ARFGEF1	http://amigo.geneontology.org/amigo/term/GO:0034260
cell surface	Gene Ontology	GO:0009986	9	264	0.002566	0.121852	F3|VAMP4|JAM2|ANTXR2|ROBO2|UMOD|ITGB2|GPC5|CNTNAP2	http://amigo.geneontology.org/amigo/term/GO:0009986
mitochondrial proton-transporting ATP synthase complex, coupling factor F(o)	Gene Ontology	GO:0000276	2	6	0.002976	0.126145	ATP5J|ATP5G1	http://amigo.geneontology.org/amigo/term/GO:0000276
negative regulation of vascular permeability	Gene Ontology	GO:0043116	2	6	0.002976	0.126145	PDE3A|SLIT2	http://amigo.geneontology.org/amigo/term/GO:0043116
regulation of voltage-gated calcium channel activity	Gene Ontology	GO:1901385	2	6	0.002976	0.126145	HPCA|DMD	http://amigo.geneontology.org/amigo/term/GO:1901385
membrane	Gene Ontology	GO:0016020	12	438	0.003137	0.126817	SLC44A3|RALBP1|XYLT2|DST|PDE3A|CYB5A|CYB5B|HID1|NIPAL3|DLK1|LAMP1|CORO2B	http://amigo.geneontology.org/amigo/term/GO:0016020
GTPase activator activity	Gene Ontology	GO:0005096	7	175	0.003278	0.126817	SMAP1|RALBP1|OPHN1|GRTP1|AGAP1|ARFGAP2|ARHGEF10L	http://amigo.geneontology.org/amigo/term/GO:0005096
nucleus	Gene Ontology	GO:0005634	41	2478	0.003312	0.126817	ZCCHC11|EFNB1|WWP2|ANP32A|JAZF1|ZFHX3|BCL11B|TENM1|TENM4|CRADD|MEOX2|SOX5|NFAT5|ZNF451|DNA2|BTG1|GRHL3|SS18L2|PYROXD1|NOB1|FBXO25|DDB2|MSX1|MAPK8|PLCB4|KLHL31|TET1|PADI1|AGAP1|USP10|IGF2BP1|CDCA7L|GATAD1|ETV1|SYNCRIP|RCC2|ESR2|MTPN|AZIN2|UBE2Z|GABPA	http://amigo.geneontology.org/amigo/term/GO:0005634
regulation of phosphoprotein phosphatase activity	Gene Ontology	GO:0043666	3	26	0.00346	0.128346	RCAN3|PPP4R1|PPP2R2B	http://amigo.geneontology.org/amigo/term/GO:0043666
heparan sulfate proteoglycan biosynthetic process	Gene Ontology	GO:0015012	2	7	0.003799	0.129377	EXTL3|XYLT2	http://amigo.geneontology.org/amigo/term/GO:0015012
mitochondrial ATP synthesis coupled proton transport	Gene Ontology	GO:0042776	2	7	0.003799	0.129377	ATP5J|ATP5H	http://amigo.geneontology.org/amigo/term/GO:0042776
histone deacetylase complex	Gene Ontology	GO:0000118	3	27	0.003815	0.129377	HDAC9|HDAC4|JMJD1C	http://amigo.geneontology.org/amigo/term/GO:0000118
nucleoplasm	Gene Ontology	GO:0005654	28	1526	0.004012	0.132281	JAZF1|CLCA2|POLR3E|NIP7|DNA2|GRHL3|CLINT1|DDB2|MSX1|GABPA|PPHLN1|NFAT5|INTS9|PSME3|USP10|RECQL|SNF8|IGF2BP1|CDCA7L|ZMIZ1|CAMKMT|ARID1B|TERF2|PLEKHA5|UBE2Z|TOX3|GATAD1|ARFGEF1	http://amigo.geneontology.org/amigo/term/GO:0005654
mitochondrial outer membrane	Gene Ontology	GO:0005741	4	58	0.004176	0.133286	MYOC|KMO|SH3GLB1|CYB5B	http://amigo.geneontology.org/amigo/term/GO:0005741
negative regulation of cell population proliferation	Gene Ontology	GO:0008285	7	184	0.004269	0.133286	BMP5|HDAC4|INPPL1|BCL11B|BTG1|ADGRG1|MSX1	http://amigo.geneontology.org/amigo/term/GO:0008285
signal transduction	Gene Ontology	GO:0007165	10	342	0.004384	0.133286	IL18|EDA|GIP|IFNG|OPHN1|IAPP|PPP4R1|TENM1|ARR3|TENM4	http://amigo.geneontology.org/amigo/term/GO:0007165
muscle contraction	Gene Ontology	GO:0006936	3	29	0.004589	0.133286	MYOM2|ROBO2|CALD1	http://amigo.geneontology.org/amigo/term/GO:0006936
GABA receptor binding	Gene Ontology	GO:0050811	2	8	0.004716	0.133286	TRAK1|PLCL2	http://amigo.geneontology.org/amigo/term/GO:0050811
negative regulation of protein autophosphorylation	Gene Ontology	GO:0031953	2	8	0.004716	0.133286	ERRFI1|PTPRC	http://amigo.geneontology.org/amigo/term/GO:0031953
JNK cascade	Gene Ontology	GO:0007254	2	9	0.005724	0.138665	MAPK8|MAP3K7	http://amigo.geneontology.org/amigo/term/GO:0007254
preribosome, small subunit precursor	Gene Ontology	GO:0030688	2	9	0.005724	0.138665	NOB1|FAM207A	http://amigo.geneontology.org/amigo/term/GO:0030688
cellular response to nitrogen starvation	Gene Ontology	GO:0006995	2	9	0.005724	0.138665	BECN1|ATG5	http://amigo.geneontology.org/amigo/term/GO:0006995
heart contraction	Gene Ontology	GO:0060047	2	9	0.005724	0.138665	SGCZ|ATG5	http://amigo.geneontology.org/amigo/term/GO:0060047
peroxisome organization	Gene Ontology	GO:0007031	2	9	0.005724	0.138665	PEX1|ABCD3	http://amigo.geneontology.org/amigo/term/GO:0007031
negative thymic T cell selection	Gene Ontology	GO:0045060	2	9	0.005724	0.138665	PTPRC|ATG5	http://amigo.geneontology.org/amigo/term/GO:0045060
leukocyte cell-cell adhesion	Gene Ontology	GO:0007159	2	9	0.005724	0.138665	ITGB2|PTPRC	http://amigo.geneontology.org/amigo/term/GO:0007159
muscle organ development	Gene Ontology	GO:0007517	2	10	0.006821	0.155713	ETV1|MSX1	http://amigo.geneontology.org/amigo/term/GO:0007517
nuclease activity	Gene Ontology	GO:0004518	2	10	0.006821	0.155713	DNA2|EME1	http://amigo.geneontology.org/amigo/term/GO:0004518
Arp2/3 protein complex	Gene Ontology	GO:0005885	2	10	0.006821	0.155713	ARPC1B|ARPC1A	http://amigo.geneontology.org/amigo/term/GO:0005885
dendritic spine	Gene Ontology	GO:0043197	4	69	0.007449	0.163936	FRMPD4|EPHA4|OPHN1|KCND2	http://amigo.geneontology.org/amigo/term/GO:0043197
ATP synthesis coupled proton transport	Gene Ontology	GO:0015986	2	11	0.008006	0.163936	ATP5H|ATP5G1	http://amigo.geneontology.org/amigo/term/GO:0015986
interstitial matrix	Gene Ontology	GO:0005614	2	11	0.008006	0.163936	SMOC2|VWC2	http://amigo.geneontology.org/amigo/term/GO:0005614
M band	Gene Ontology	GO:0031430	2	11	0.008006	0.163936	MYOM2|ROBO2	http://amigo.geneontology.org/amigo/term/GO:0031430
cellular response to hormone stimulus	Gene Ontology	GO:0032870	2	11	0.008006	0.163936	ROBO2|SLIT2	http://amigo.geneontology.org/amigo/term/GO:0032870
positive regulation of stress fiber assembly	Gene Ontology	GO:0051496	3	36	0.00801	0.163936	MYOC|ARHGEF10|ARHGEF10L	http://amigo.geneontology.org/amigo/term/GO:0051496
intracellular calcium activated chloride channel activity	Gene Ontology	GO:0005229	2	12	0.009276	0.186615	CLCA2|CLCA1	http://amigo.geneontology.org/amigo/term/GO:0005229
integral component of membrane	Gene Ontology	GO:0016021	40	2565	0.009778	0.191158	EFNB1|ANTXR2|AGMO|SORCS3|SEC63|GOLT1B|SLC44A3|UBAC2|SLC25A16|AWAT1|TMED6|KCNMA1|KCNQ5|ATP13A4|GPR78|KMO|EXTL3|SGCZ|ABCD3|ATP5G1|KCND2|OTOP3|UMOD|FAM159A|OTOP2|CYYR1|NIPAL3|LAMP1|OPHN1|LRRC59|P2RY4|FADS6|F3|VAMP4|ROBO2|CYB5A|CYB5B|PTPRC|DLK1|SDHD	http://amigo.geneontology.org/amigo/term/GO:0016021
endocytosis	Gene Ontology	GO:0006897	5	118	0.009905	0.191158	EEA1|BECN1|INPPL1|RALBP1|CLINT1	http://amigo.geneontology.org/amigo/term/GO:0006897
pattern specification process	Gene Ontology	GO:0007389	2	13	0.010629	0.191158	BMP5|GRHL3	http://amigo.geneontology.org/amigo/term/GO:0007389
cardiac muscle tissue development	Gene Ontology	GO:0048738	2	13	0.010629	0.191158	BMP5|SGCZ	http://amigo.geneontology.org/amigo/term/GO:0048738
heterotypic cell-cell adhesion	Gene Ontology	GO:0034113	2	13	0.010629	0.191158	ITGB2|PTPRC	http://amigo.geneontology.org/amigo/term/GO:0034113
negative regulation of actin filament polymerization	Gene Ontology	GO:0030837	2	13	0.010629	0.191158	SLIT2|ARFGEF1	http://amigo.geneontology.org/amigo/term/GO:0030837
focal adhesion assembly	Gene Ontology	GO:0048041	2	13	0.010629	0.191158	CORO2B|RCC2	http://amigo.geneontology.org/amigo/term/GO:0048041
plasma membrane	Gene Ontology	GO:0005886	27	1580	0.011402	0.198879	AOC3|EFNB1|ANTXR2|EPHA4|TENM1|ARFGAP2|INPPL1|ARHGEF7|FAM155B|MAP3K7|COTL1|CLINT1|DGKB|PACSIN3|EDA|SNF8|LAMP1|CALD1|PDAP1|RCC2|F3|ARID1B|KATNB1|CD2AP|GRIN2C|PPIP5K1|UNC13C	http://amigo.geneontology.org/amigo/term/GO:0005886
mitochondrial intermembrane space	Gene Ontology	GO:0005758	3	42	0.011876	0.198879	MYOC|AK2|PNPT1	http://amigo.geneontology.org/amigo/term/GO:0005758
transcription corepressor activity	Gene Ontology	GO:0003714	5	124	0.011996	0.198879	BEND6|ZNF451|AEBP2|HDAC4|JAZF1	http://amigo.geneontology.org/amigo/term/GO:0003714
Arp2/3 complex-mediated actin nucleation	Gene Ontology	GO:0034314	2	14	0.012063	0.198879	ARPC1B|ARPC1A	http://amigo.geneontology.org/amigo/term/GO:0034314
regulation of neuron differentiation	Gene Ontology	GO:0045664	2	14	0.012063	0.198879	ZFHX3|BCL11B	http://amigo.geneontology.org/amigo/term/GO:0045664
myelination in peripheral nervous system	Gene Ontology	GO:0022011	2	14	0.012063	0.198879	MYOC|ARHGEF10	http://amigo.geneontology.org/amigo/term/GO:0022011
zinc ion binding	Gene Ontology	GO:0008270	12	527	0.012426	0.202054	PRICKLE1|ZCCHC11|DMD|HDAC4|TET1|CPA6|ZFHX3|CPZ|ESR2|ZMIZ1|CPSF4|GATAD1	http://amigo.geneontology.org/amigo/term/GO:0008270
autophagosome	Gene Ontology	GO:0005776	3	43	0.012608	0.202237	CALCOCO2|BECN1|ATG5	http://amigo.geneontology.org/amigo/term/GO:0005776
protein dephosphorylation	Gene Ontology	GO:0006470	4	82	0.013076	0.206948	DUSP7|PTPRC|PPP4R1|PPP4R3B	http://amigo.geneontology.org/amigo/term/GO:0006470
spectrin binding	Gene Ontology	GO:0030507	2	15	0.013578	0.212062	PTPRC|USH1G	http://amigo.geneontology.org/amigo/term/GO:0030507
mitochondrial large ribosomal subunit	Gene Ontology	GO:0005762	3	45	0.014147	0.218078	MRPL27|MRPL58|MRPL39	http://amigo.geneontology.org/amigo/term/GO:0005762
protein phosphatase regulator activity	Gene Ontology	GO:0019888	2	16	0.01517	0.222093	PPP4R1|PPP2R2B	http://amigo.geneontology.org/amigo/term/GO:0019888
gene expression	Gene Ontology	GO:0010467	2	16	0.01517	0.222093	GRB10|EDA	http://amigo.geneontology.org/amigo/term/GO:0010467
reciprocal meiotic recombination	Gene Ontology	GO:0007131	2	16	0.01517	0.222093	HID1|CNTD1	http://amigo.geneontology.org/amigo/term/GO:0007131
histone deacetylase activity	Gene Ontology	GO:0004407	2	16	0.01517	0.222093	HDAC9|HDAC4	http://amigo.geneontology.org/amigo/term/GO:0004407
cell cycle	Gene Ontology	GO:0007049	3	47	0.015787	0.222093	TERF2|KATNB1|BECN1	http://amigo.geneontology.org/amigo/term/GO:0007049
calmodulin binding	Gene Ontology	GO:0005516	4	87	0.015804	0.222093	EEF2K|KCNQ5|CALD1|UNC13C	http://amigo.geneontology.org/amigo/term/GO:0005516
sarcolemma	Gene Ontology	GO:0042383	3	48	0.016646	0.222093	DMD|SGCZ|LAMP1	http://amigo.geneontology.org/amigo/term/GO:0042383
motor neuron axon guidance	Gene Ontology	GO:0008045	2	17	0.016838	0.222093	EPHA4|SLIT2	http://amigo.geneontology.org/amigo/term/GO:0008045
early endosome to late endosome transport	Gene Ontology	GO:0045022	2	17	0.016838	0.222093	BECN1|SNF8	http://amigo.geneontology.org/amigo/term/GO:0045022
positive regulation of JUN kinase activity	Gene Ontology	GO:0043507	2	17	0.016838	0.222093	EPHA4|MAP3K7	http://amigo.geneontology.org/amigo/term/GO:0043507
negative regulation of stress fiber assembly	Gene Ontology	GO:0051497	2	17	0.016838	0.222093	MYOC|CORO2B	http://amigo.geneontology.org/amigo/term/GO:0051497
cytokine production	Gene Ontology	GO:0001816	2	17	0.016838	0.222093	NFAT5|ZCCHC11	http://amigo.geneontology.org/amigo/term/GO:0001816
mitochondrion	Gene Ontology	GO:0005739	13	617	0.016839	0.222093	ESR2|AZIN2|KMO|AK2|TRAK1|BCAT1|SUGCT|BCO2|FDXR|SDHAF4|MRPL39|PTS|PNPT1	http://amigo.geneontology.org/amigo/term/GO:0005739
voltage-gated potassium channel complex	Gene Ontology	GO:0008076	3	49	0.01753	0.22755	KCND2|CNTNAP2|KCNQ5	http://amigo.geneontology.org/amigo/term/GO:0008076
transmembrane transport	Gene Ontology	GO:0055085	6	189	0.017637	0.22755	SLC44A3|SLCO1B1|SLCO1B3|SLCO1A2|SLC25A16|SLCO1C1	http://amigo.geneontology.org/amigo/term/GO:0055085
neuromuscular junction	Gene Ontology	GO:0031594	3	50	0.018441	0.235365	HDAC4|DLGAP4|UNC13C	http://amigo.geneontology.org/amigo/term/GO:0031594
perinuclear region of cytoplasm	Gene Ontology	GO:0048471	8	307	0.019116	0.239687	AZIN2|MTPN|TENM1|SNF8|LAMP1|ANP32A|IGF2BP1|ARFGEF1	http://amigo.geneontology.org/amigo/term/GO:0048471
cytoskeleton	Gene Ontology	GO:0005856	5	141	0.019501	0.239687	FRMPD4|TENM1|CALD1|DMD|PACSIN3	http://amigo.geneontology.org/amigo/term/GO:0005856
positive regulation of protein kinase B signaling	Gene Ontology	GO:0051897	3	52	0.020338	0.239687	MYOC|IL18|F3	http://amigo.geneontology.org/amigo/term/GO:0051897
phosphatidylinositol phospholipase C activity	Gene Ontology	GO:0004435	2	19	0.020395	0.239687	PLCB4|PLCL2	http://amigo.geneontology.org/amigo/term/GO:0004435
regulation of endocytosis	Gene Ontology	GO:0030100	2	19	0.020395	0.239687	OPHN1|PACSIN3	http://amigo.geneontology.org/amigo/term/GO:0030100
mRNA 5'-UTR binding	Gene Ontology	GO:0048027	2	19	0.020395	0.239687	IGF2BP1|SYNCRIP	http://amigo.geneontology.org/amigo/term/GO:0048027
ligand-gated ion channel activity	Gene Ontology	GO:0015276	2	19	0.020395	0.239687	CLCA2|GRIN2C	http://amigo.geneontology.org/amigo/term/GO:0015276
regulation of Rho protein signal transduction	Gene Ontology	GO:0035023	2	19	0.020395	0.239687	ARHGEF10|OPHN1	http://amigo.geneontology.org/amigo/term/GO:0035023
hematopoietic progenitor cell differentiation	Gene Ontology	GO:0002244	3	53	0.021326	0.243734	PRRC2C|ARHGEF7|PTPRC	http://amigo.geneontology.org/amigo/term/GO:0002244
positive regulation of transcription by RNA polymerase II	Gene Ontology	GO:0045944	15	779	0.021883	0.243734	ETV1|IL18|BMP5|WWP2|HDAC4|GRHL3|TET1|SS18L2|BCL11B|NFAT5|MSX1|GABPA|ZMIZ1|MEOX2|SOX5	http://amigo.geneontology.org/amigo/term/GO:0045944
[truncated: 1,084 more rows]

## Sheet: Fst-KEGG
Table S9. KEGG enrichment analysis on the candidate gene identified by top 1% Fst
[truncated: 103 more rows]

[truncated: 15 more sheets: π-Ratio-KEGG, xpehh-KEGG, Dstatistic(Gs-EA）, Dstatistic(Ggg-SEA）, introgression region (Gs-EA) , introgression genes (Gs-EA), GO (Gs-EA), KEGG (Gs-EA), introgression region (Ggg-SEA) , introgression genes (Ggg-SEA), GO (Ggg-SEA), KEGG (Ggg-SEA), introgression genes (Ggg-Tur), introgression genes (Ggg-XSBN), introgression genes (Ggg-JPN)]
